# Supplementary material for: FOSL1-PRMT1 transcriptional-epigenetic circuit promotes glioblastoma radioresistance via calcyphosine-mediated DNA repair and invasion
Source: Mol Biomed. 2025 Dec 22;6:147. doi: 10.1186/s43556-025-00394-0 (PMC12719381; doi:10.1186/s43556-025-00394-0)
Supplement: Supplementary file 2 — Additional file 2. [file 43556_2025_394_MOESM2_ESM.xlsx]

## Sheet: read_count.U251_vs_U251R.DESeq2
id	baseMean	foldChange(U251R/U251)	log2FoldChange	pval	padj
ENSG00000169429	1974.44	10.2941	3.3637	1e-100	1e-100
ENSG00000272398	2042.73	0.2065	-2.276	1e-100	1e-100
ENSG00000265972	4826.45	0.1525	-2.713	1e-100	1e-100
ENSG00000130164	2110.01	3.7795	1.9182	1e-100	1e-100
ENSG00000113532	524.29	0.1451	-2.785	1e-100	1e-100
ENSG00000112972	1927.91	4.5335	2.1806	2.359e-99	5.931e-96
ENSG00000149212	4596.4	0.2894	-1.789	2.7e-99	5.931e-96
ENSG00000101577	3636.83	0.215	-2.218	7.651e-93	1.471e-89
ENSG00000164176	9914.57	0.2215	-2.175	3.687e-89	6.3e-86
ENSG00000120437	1053.91	3.5404	1.8239	3.607e-88	5.547e-85
ENSG00000175899	310.23	0.06861	-3.866	3.517e-85	4.916e-82
ENSG00000086570	218.953	0.0373	-4.745	4.989e-79	6.394e-76
ENSG00000113161	2052.66	2.6574	1.41	4.983e-75	5.536e-72
ENSG00000170500	917.711	0.2442	-2.034	5.041e-75	5.536e-72
ENSG00000175592	1138.99	8.7864	3.1353	3.599e-73	3.689e-70
ENSG00000067064	1330.77	3.6058	1.8503	2.276e-72	2.188e-69
ENSG00000167680	380.008	0.1192	-3.068	1.067e-70	9.654e-68
ENSG00000151746	1762.58	0.3646	-1.456	1.504e-70	1.285e-67
ENSG00000168496	1476.44	3.0159	1.5926	3.598e-70	2.912e-67
ENSG00000134138	1920.28	0.3338	-1.583	2.404e-68	1.849e-65
ENSG00000034053	411.157	0.2046	-2.289	6.102e-67	4.468e-64
ENSG00000213639	9490.14	0.3846	-1.378	1.901e-66	1.329e-63
ENSG00000104549	1029.38	3.2345	1.6935	7.945e-66	5.312e-63
ENSG00000204634	758.533	0.2544	-1.975	3.997e-65	2.561e-62
ENSG00000165029	778.687	0.1958	-2.352	1.008e-64	6.198e-62
ENSG00000153246	180.25	0.02536	-5.301	5.105e-63	3.019e-60
ENSG00000120337	166.762	0.03782	-4.725	1.038e-62	5.913e-60
ENSG00000118523	13024.1	2.2834	1.1912	1.557e-62	8.549e-60
ENSG00000112276	4598.16	0.1938	-2.368	3.022e-61	1.603e-58
ENSG00000155761	1691.47	0.3089	-1.695	5.719e-61	2.931e-58
ENSG00000167900	1573.56	4.3201	2.1111	1.003e-60	4.975e-58
ENSG00000189143	185.627	0.1063	-3.233	2.39e-60	1.148e-57
ENSG00000107372	4471.47	0.4364	-1.196	1.002e-59	4.67e-57
ENSG00000106366	23155.1	2.3005	1.202	1.047e-57	4.734e-55
ENSG00000136002	341.291	0.2055	-2.283	5.838e-57	2.565e-54
ENSG00000071575	3277.59	0.3261	-1.617	1.345e-56	5.743e-54
ENSG00000125285	392.844	0.2137	-2.226	3.821e-56	1.588e-53
ENSG00000153094	648.184	0.2435	-2.038	7.712e-55	3.121e-52
ENSG00000168003	3178.78	2.7378	1.453	5.843e-54	2.262e-51
ENSG00000131389	2455.65	0.3937	-1.345	5.885e-54	2.262e-51
ENSG00000156687	226.241	0.1679	-2.574	9.312e-54	3.492e-51
ENSG00000143324	2464.64	0.4677	-1.096	9.426e-53	3.451e-50
ENSG00000181449	3332.67	0.3323	-1.589	1.046e-52	3.741e-50
ENSG00000167861	171.609	0.08167	-3.614	2.211e-52	7.727e-50
ENSG00000196562	853.379	0.1813	-2.464	8.213e-52	2.806e-49
ENSG00000125148	1844.95	3.5395	1.8235	1.302e-50	4.353e-48
ENSG00000185630	965.141	0.2111	-2.244	1.625e-50	5.317e-48
ENSG00000146670	1145.79	3.9077	1.9663	2.649e-50	8.488e-48
ENSG00000162923	5765.38	0.5205	-0.9419	2.856e-50	8.963e-48
ENSG00000117016	275.998	0.1929	-2.374	5.6e-50	1.722e-47
ENSG00000130702	2522.97	0.391	-1.355	7.532e-50	2.271e-47
ENSG00000205426	2775.43	2.6129	1.3856	4.959e-49	1.467e-46
ENSG00000173801	521.831	0.219	-2.191	5.611e-48	1.628e-45
ENSG00000166250	978.634	3.1385	1.6501	7.052e-48	2.008e-45
ENSG00000143061	2762.92	0.3601	-1.474	7.661e-48	2.142e-45
ENSG00000079459	3488.48	2.6311	1.3956	1.291e-47	3.546e-45
ENSG00000104332	1254.87	0.21	-2.252	2.497e-47	6.736e-45
ENSG00000109971	23875.3	2.0307	1.022	7.511e-47	1.991e-44
ENSG00000115380	3689.86	2.1091	1.0766	1.068e-46	2.782e-44
ENSG00000006327	1418.75	2.7315	1.4497	1.1e-46	2.818e-44
ENSG00000140545	843.356	0.2917	-1.777	1.378e-46	3.473e-44
ENSG00000134215	159.372	0.1209	-3.048	3.017e-46	7.484e-44
ENSG00000120885	1387.86	0.3244	-1.624	4.295e-46	1.048e-43
ENSG00000198121	125.697	0.0708	-3.82	4.584e-46	1.101e-43
ENSG00000205213	2075.52	0.4721	-1.083	3.526e-45	8.342e-43
ENSG00000085377	2239.04	0.4266	-1.229	4.084e-45	9.514e-43
ENSG00000134061	916.022	3.3487	1.7436	4.766e-45	1.094e-42
ENSG00000100644	29168.9	0.2546	-1.974	1.442e-44	3.262e-42
ENSG00000134247	4020.39	0.3641	-1.458	2.365e-44	5.271e-42
ENSG00000136842	194.095	0.07783	-3.684	1.343e-43	2.95e-41
ENSG00000166912	977.399	0.4066	-1.298	3.04e-43	6.583e-41
ENSG00000117152	6529.66	0.4577	-1.128	4.859e-43	1.038e-40
ENSG00000154734	754.545	3.2152	1.6849	1.07e-42	2.254e-40
ENSG00000169862	647.609	0.3723	-1.426	1.296e-42	2.692e-40
ENSG00000044524	4983.73	0.5399	-0.8893	2.016e-42	4.134e-40
ENSG00000186472	2170.54	2.6986	1.4322	4.679e-42	9.467e-40
ENSG00000133687	1960.42	0.4637	-1.109	6.767e-42	1.351e-39
ENSG00000125945	1506.35	0.4844	-1.046	6.912e-42	1.363e-39
ENSG00000111206	1703.93	3.0218	1.5954	7.336e-42	1.428e-39
ENSG00000109265	793.66	0.3876	-1.368	7.829e-42	1.505e-39
ENSG00000165244	675.876	3.3564	1.7469	9.711e-42	1.844e-39
ENSG00000164543	8729.93	0.5432	-0.8804	5.228e-41	9.804e-39
ENSG00000008513	780.261	0.3988	-1.326	1.231e-40	2.28e-38
ENSG00000049130	602.145	2.9804	1.5755	1.747e-40	3.199e-38
ENSG00000166508	3133.59	2.311	1.2085	2.98e-40	5.39e-38
ENSG00000269720	232.611	0.0946	-3.402	4.778e-40	8.543e-38
ENSG00000073111	840.033	2.7699	1.4699	4.945e-40	8.74e-38
ENSG00000164128	2950.93	0.03736	-4.742	5.076e-40	8.87e-38
ENSG00000135299	211.678	0.2091	-2.258	1.069e-39	1.846e-37
ENSG00000167085	2102.02	2.3916	1.258	2.642e-39	4.513e-37
ENSG00000157168	924.97	2.4683	1.3035	3.316e-39	5.604e-37
ENSG00000165091	121.97	0.01646	-5.925	3.591e-39	6.003e-37
ENSG00000165304	3175.85	2.7943	1.4825	3.637e-39	6.014e-37
ENSG00000089685	1953.42	4.0276	2.0099	6.055e-39	9.906e-37
ENSG00000100297	893.867	2.248	1.1687	6.124e-39	9.913e-37
ENSG00000054793	1034.22	0.32	-1.644	8.8e-39	1.409e-36
ENSG00000188486	704.34	3.2321	1.6925	1.434e-38	2.274e-36
ENSG00000145632	8588.63	2.2262	1.1546	2.065e-38	3.24e-36
ENSG00000187955	900.39	0.2538	-1.978	2.313e-38	3.593e-36
ENSG00000169926	1345.04	0.4602	-1.12	5.496e-38	8.451e-36
ENSG00000166451	608.63	3.919	1.9705	6.493e-38	9.886e-36
ENSG00000164045	410.42	3.8786	1.9556	8.508e-38	1.283e-35
ENSG00000102384	1278.71	3.3138	1.7285	9.929e-38	1.482e-35
ENSG00000114942	2781.14	2.0209	1.015	1.276e-37	1.886e-35
ENSG00000140450	149.186	0.1654	-2.596	1.304e-37	1.909e-35
ENSG00000095752	329.313	3.5474	1.8268	3.921e-37	5.687e-35
ENSG00000128342	382.001	4.2266	2.0795	6.631e-37	9.53e-35
ENSG00000052802	2212.58	2.4234	1.2771	7.084e-37	1.009e-34
ENSG00000128512	1334.56	0.328	-1.608	9.991e-37	1.409e-34
ENSG00000276043	1249.34	3.5041	1.809	1.652e-36	2.309e-34
ENSG00000185697	1928.29	1.9247	0.9446	1.675e-36	2.32e-34
ENSG00000143341	2132.3	0.25	-2	2.216e-36	3.042e-34
ENSG00000228716	1902.99	2.4711	1.3051	2.78e-36	3.783e-34
ENSG00000104738	2310.7	2.4249	1.2779	3.165e-36	4.269e-34
ENSG00000158683	95.6154	0.06275	-3.994	4.024e-36	5.38e-34
ENSG00000176619	3416.14	2.418	1.2738	5.06e-36	6.708e-34
ENSG00000204869	91.5876	0.05335	-4.228	6.464e-36	8.438e-34
ENSG00000141753	1054.9	0.2166	-2.207	6.475e-36	8.438e-34
ENSG00000155629	260.429	0.1855	-2.431	9.61e-36	1.242e-33
ENSG00000012048	1175.97	3.4663	1.7934	1.018e-35	1.304e-33
ENSG00000137203	1014.79	0.3848	-1.378	1.458e-35	1.853e-33
ENSG00000182568	973.498	0.3699	-1.435	1.629e-35	2.053e-33
ENSG00000186185	897.018	3.2833	1.7151	1.939e-35	2.424e-33
ENSG00000123384	1216.23	0.2639	-1.922	2.815e-35	3.491e-33
ENSG00000184486	1093.62	0.4484	-1.157	2.883e-35	3.546e-33
ENSG00000121753	282.386	0.2873	-1.8	3.135e-35	3.826e-33
ENSG00000182985	2580.09	0.4794	-1.061	5.155e-35	6.242e-33
ENSG00000168461	3326.15	0.5681	-0.8157	6.286e-35	7.551e-33
ENSG00000237649	1099.65	2.5956	1.3761	7.175e-35	8.553e-33
ENSG00000094804	1335.55	2.8526	1.5123	1.674e-34	1.981e-32
ENSG00000055163	496.488	0.3284	-1.607	1.841e-34	2.161e-32
ENSG00000068489	1926.9	3.5495	1.8276	2.572e-34	2.996e-32
ENSG00000109046	4774.22	0.4875	-1.037	3.243e-34	3.749e-32
ENSG00000215252	1445.15	0.4328	-1.208	5.218e-34	5.988e-32
ENSG00000079215	1842	0.4774	-1.067	6.253e-34	7.122e-32
ENSG00000139289	5027.05	0.4013	-1.317	6.402e-34	7.238e-32
ENSG00000119403	1051.9	3.2024	1.6791	6.506e-34	7.302e-32
ENSG00000151150	227.905	0.1988	-2.33	7.382e-34	8.226e-32
ENSG00000188001	241.19	0.1586	-2.656	8.849e-34	9.789e-32
ENSG00000152402	346.089	0.3296	-1.601	9.531e-34	1.047e-31
ENSG00000188157	3559.22	0.394	-1.344	1.136e-33	1.234e-31
ENSG00000182492	155.207	0.147	-2.766	1.14e-33	1.234e-31
ENSG00000134690	1019.93	3.7565	1.9094	1.44e-33	1.548e-31
ENSG00000188153	2396.83	0.4851	-1.044	1.54e-33	1.644e-31
ENSG00000067798	305.498	8.2732	3.0485	1.728e-33	1.833e-31
ENSG00000174371	499.769	3.3469	1.7428	1.984e-33	2.089e-31
ENSG00000105011	906.499	2.4079	1.2678	2.165e-33	2.265e-31
ENSG00000122952	1788.18	3.3085	1.7262	2.696e-33	2.801e-31
ENSG00000105767	152.15	0.1731	-2.53	3.152e-33	3.253e-31
ENSG00000182551	1426.28	2.1474	1.1026	3.682e-33	3.774e-31
ENSG00000065809	1066.26	0.2631	-1.926	5.162e-33	5.257e-31
ENSG00000003096	1066.43	0.4477	-1.159	5.348e-33	5.411e-31
ENSG00000167601	8530.34	2.8059	1.4885	6.486e-33	6.519e-31
ENSG00000099783	3035.3	2.3318	1.2214	8.482e-33	8.47e-31
ENSG00000109084	801.878	2.6515	1.4068	9.638e-33	9.561e-31
ENSG00000135624	3846.47	2.164	1.1137	1.173e-32	1.156e-30
ENSG00000107295	254.611	3.5975	1.847	1.738e-32	1.702e-30
ENSG00000187957	886.75	2.6452	1.4034	1.952e-32	1.9e-30
ENSG00000100097	4531.33	2.3598	1.2387	2.078e-32	2.01e-30
ENSG00000196220	439.025	0.28	-1.836	2.151e-32	2.067e-30
ENSG00000123485	1326.01	3.0283	1.5985	2.234e-32	2.134e-30
ENSG00000171320	570.244	3.3429	1.7411	2.651e-32	2.516e-30
ENSG00000143476	936.199	2.8108	1.491	2.987e-32	2.818e-30
ENSG00000116574	392.083	0.2572	-1.959	3.349e-32	3.14e-30
ENSG00000009694	242.789	0.2915	-1.778	3.499e-32	3.261e-30
ENSG00000075945	1148.43	0.4695	-1.091	3.829e-32	3.547e-30
ENSG00000046653	97.532	0.1123	-3.155	4.2e-32	3.867e-30
ENSG00000075223	19718.4	0.3142	-1.67	4.963e-32	4.543e-30
ENSG00000164087	378.251	3.4401	1.7825	5.138e-32	4.675e-30
ENSG00000171444	1801.71	0.5199	-0.9438	5.724e-32	5.178e-30
ENSG00000104783	442.291	0.3729	-1.423	6.317e-32	5.68e-30
ENSG00000117399	1497.85	3.5942	1.8457	6.74e-32	6.026e-30
ENSG00000162512	1328.07	0.383	-1.385	6.842e-32	6.048e-30
ENSG00000100401	2478.72	1.8481	0.8861	6.843e-32	6.048e-30
ENSG00000183684	885.623	2.6398	1.4004	7.905e-32	6.946e-30
ENSG00000163328	370.447	0.3326	-1.588	9.267e-32	8.097e-30
ENSG00000166801	2218.52	2.3204	1.2144	9.345e-32	8.119e-30
ENSG00000146072	866.286	0.3838	-1.382	1.127e-31	9.733e-30
ENSG00000132646	2053.04	2.4463	1.2906	1.194e-31	1.025e-29
ENSG00000087266	2629.87	0.3513	-1.509	1.233e-31	1.053e-29
ENSG00000165891	1091.44	2.4423	1.2882	1.631e-31	1.386e-29
ENSG00000090889	2176.59	3.1321	1.6471	1.944e-31	1.64e-29
ENSG00000154096	1180.49	0.4616	-1.115	1.952e-31	1.64e-29
ENSG00000117139	2190.12	0.4858	-1.041	1.997e-31	1.669e-29
ENSG00000103187	2447.3	3.0848	1.6252	2.349e-31	1.952e-29
ENSG00000146005	80.3938	0.06074	-4.041	2.483e-31	2.053e-29
ENSG00000140443	1564.86	0.5185	-0.9475	3.533e-31	2.905e-29
ENSG00000141560	782.071	2.4099	1.269	3.725e-31	3.046e-29
ENSG00000164638	86.9531	0.08517	-3.554	5.303e-31	4.314e-29
ENSG00000090924	710.219	0.4378	-1.192	5.51e-31	4.459e-29
ENSG00000179776	112.677	0.09579	-3.384	6.17e-31	4.967e-29
ENSG00000122861	6939.99	2.2573	1.1746	6.703e-31	5.368e-29
ENSG00000137962	7644.91	1.6509	0.7233	8.068e-31	6.428e-29
ENSG00000104870	297.064	0.3113	-1.683	9.71e-31	7.697e-29
ENSG00000170421	165.44	0.2165	-2.207	9.952e-31	7.847e-29
ENSG00000090661	216.026	0.1592	-2.651	1.141e-30	8.953e-29
ENSG00000131473	5054.55	1.6803	0.7487	1.307e-30	1.02e-28
ENSG00000149257	847.87	2.1945	1.1339	1.344e-30	1.044e-28
ENSG00000103888	111.314	0.1319	-2.922	1.352e-30	1.044e-28
ENSG00000114796	1499.52	0.3882	-1.365	1.562e-30	1.201e-28
ENSG00000142945	1665.5	3.2203	1.6872	1.628e-30	1.246e-28
ENSG00000167670	811.517	2.0374	1.0267	1.968e-30	1.498e-28
ENSG00000107175	2028.14	1.8902	0.9185	2.463e-30	1.865e-28
ENSG00000174243	1939.47	1.7966	0.8453	2.896e-30	2.183e-28
ENSG00000152253	392.41	3.9586	1.985	3.596e-30	2.697e-28
ENSG00000137054	738.387	2.5686	1.361	4.088e-30	3.051e-28
ENSG00000071539	794.415	2.9154	1.5437	5.287e-30	3.928e-28
ENSG00000259207	260.053	3.1766	1.6675	5.417e-30	4.004e-28
ENSG00000101057	761.478	2.7009	1.4334	6.034e-30	4.439e-28
ENSG00000105974	12416.1	2.1049	1.0738	7.657e-30	5.607e-28
ENSG00000132341	5694.81	2.184	1.127	9.648e-30	7.031e-28
ENSG00000161692	557.41	2.4436	1.289	9.776e-30	7.091e-28
ENSG00000137310	1419.48	2.3731	1.2468	1.166e-29	8.418e-28
ENSG00000049759	876.047	2.1297	1.0906	1.32e-29	9.469e-28
ENSG00000029534	117.246	0.1091	-3.196	1.324e-29	9.469e-28
ENSG00000166851	981.225	3.6425	1.8649	1.385e-29	9.863e-28
ENSG00000147383	634.173	2.4539	1.2951	1.908e-29	1.352e-27
ENSG00000171680	596.107	0.4207	-1.249	2.003e-29	1.413e-27
ENSG00000164733	9258.39	0.6277	-0.6719	2.117e-29	1.487e-27
ENSG00000145386	1351.39	3.5701	1.836	2.163e-29	1.512e-27
ENSG00000139641	1772.11	2.1441	1.1004	2.441e-29	1.699e-27
ENSG00000171703	425.99	0.329	-1.604	2.501e-29	1.733e-27
ENSG00000134333	657.998	2.221	1.1512	2.657e-29	1.832e-27
ENSG00000214706	515.911	2.5514	1.3513	2.854e-29	1.96e-27
ENSG00000142173	2658.09	0.4667	-1.1	3.317e-29	2.267e-27
ENSG00000173258	460.992	0.3927	-1.348	3.762e-29	2.56e-27
ENSG00000136938	2116.55	2.3492	1.2321	3.806e-29	2.578e-27
ENSG00000163975	118.579	0.1821	-2.457	4.324e-29	2.916e-27
ENSG00000168028	15896.9	2.1977	1.136	4.618e-29	3.101e-27
ENSG00000132879	322.455	0.2572	-1.959	4.957e-29	3.314e-27
ENSG00000120802	3740.75	2.6124	1.3854	5.773e-29	3.843e-27
ENSG00000135205	236.471	0.2472	-2.016	5.835e-29	3.867e-27
ENSG00000161011	5379.86	1.8214	0.865	6.054e-29	3.995e-27
ENSG00000088325	4044.16	2.6855	1.4252	7.688e-29	5.052e-27
ENSG00000144681	817.08	2.0257	1.0185	9.575e-29	6.265e-27
ENSG00000141510	1341.47	2.0291	1.0209	1.103e-28	7.188e-27
ENSG00000129422	391.099	0.2491	-2.005	1.927e-28	1.25e-26
ENSG00000122705	3598.64	2.1202	1.0842	2.341e-28	1.513e-26
ENSG00000179083	449.522	3.0282	1.5984	2.383e-28	1.533e-26
ENSG00000136153	2186.63	1.8743	0.9064	2.434e-28	1.559e-26
ENSG00000197702	1770.16	2.1007	1.0709	2.726e-28	1.739e-26
ENSG00000140937	3457.43	1.7441	0.8025	3.249e-28	2.064e-26
ENSG00000112118	3089	1.9461	0.9606	3.626e-28	2.295e-26
ENSG00000145824	811.127	0.0004069	-11.26	4.078e-28	2.57e-26
ENSG00000072210	2207.13	0.5387	-0.8926	4.123e-28	2.588e-26
ENSG00000129353	1934.86	0.569	-0.8136	4.219e-28	2.637e-26
ENSG00000121152	838.586	2.8822	1.5272	4.329e-28	2.695e-26
ENSG00000184743	4354.68	2.1168	1.0819	4.442e-28	2.754e-26
ENSG00000197969	2101.36	0.5785	-0.7897	5.525e-28	3.412e-26
ENSG00000165480	639.391	4.2955	2.1028	5.856e-28	3.602e-26
ENSG00000213096	576.004	0.4477	-1.16	5.904e-28	3.617e-26
ENSG00000128245	1855.64	1.8596	0.895	5.928e-28	3.617e-26
ENSG00000011426	7655.85	2.8947	1.5334	6.873e-28	4.177e-26
ENSG00000140465	69.1947	26.9686	4.7532	6.973e-28	4.221e-26
ENSG00000167232	955.421	0.4879	-1.035	7.291e-28	4.397e-26
ENSG00000131153	281.253	3.0451	1.6065	7.326e-28	4.4e-26
ENSG00000138180	2553.99	2.7079	1.4372	7.741e-28	4.632e-26
ENSG00000108387	335.863	0.2311	-2.114	7.967e-28	4.748e-26
ENSG00000075218	853.068	3.0413	1.6047	9.897e-28	5.876e-26
ENSG00000132510	521.817	0.4188	-1.256	1e-27	5.916e-26
ENSG00000182481	7052.04	2.5535	1.3525	1.011e-27	5.959e-26
ENSG00000143842	501.562	0.3994	-1.324	1.033e-27	6.064e-26
ENSG00000227051	143.434	0.2276	-2.136	1.198e-27	7.006e-26
ENSG00000137154	13009	2.0255	1.0183	1.253e-27	7.298e-26
ENSG00000093009	309.339	2.9702	1.5706	1.276e-27	7.406e-26
ENSG00000185585	168.966	0.246	-2.023	1.342e-27	7.759e-26
ENSG00000176907	257.843	0.2541	-1.977	1.432e-27	8.246e-26
ENSG00000089199	179.558	0.2403	-2.057	1.61e-27	9.237e-26
ENSG00000189057	936.872	2.8391	1.5054	2.359e-27	1.348e-25
ENSG00000164032	3595.04	2.4767	1.3084	2.449e-27	1.395e-25
ENSG00000113368	1899.3	2.5645	1.3587	2.894e-27	1.642e-25
ENSG00000149273	6286.35	1.85	0.8875	2.958e-27	1.672e-25
ENSG00000074527	2051.42	0.2964	-1.754	3.276e-27	1.845e-25
ENSG00000170515	1136.59	2.3497	1.2325	3.323e-27	1.865e-25
ENSG00000040275	1831.67	2.5282	1.3381	3.498e-27	1.956e-25
ENSG00000166402	97.0446	0.1374	-2.864	3.6e-27	2.006e-25
ENSG00000130158	564.182	0.4252	-1.234	3.69e-27	2.049e-25
ENSG00000070814	1257.81	2.3128	1.2097	4.068e-27	2.25e-25
ENSG00000139734	1136.1	2.7979	1.4843	5.28e-27	2.91e-25
ENSG00000161800	2266.69	2.3085	1.2069	5.518e-27	3.03e-25
ENSG00000184602	595.749	0.3556	-1.492	6.175e-27	3.379e-25
ENSG00000175334	1732.95	2.3168	1.2121	6.737e-27	3.673e-25
ENSG00000206053	1582.2	2.0908	1.0641	7.425e-27	4.034e-25
ENSG00000109674	337.676	3.4191	1.7736	1.025e-26	5.548e-25
ENSG00000172009	795.99	2.0774	1.0548	1.078e-26	5.816e-25
ENSG00000176533	94.155	0.1313	-2.929	1.169e-26	6.283e-25
ENSG00000170775	216.597	0.2379	-2.072	1.178e-26	6.313e-25
ENSG00000087586	2284.12	3.1683	1.6637	1.254e-26	6.693e-25
ENSG00000116285	7593.38	0.5459	-0.8733	1.267e-26	6.741e-25
ENSG00000179314	271.447	0.3037	-1.719	1.324e-26	7.018e-25
ENSG00000119681	194.499	3.3504	1.7443	1.387e-26	7.33e-25
ENSG00000149136	3276.38	1.9591	0.9702	1.408e-26	7.416e-25
ENSG00000109472	899.287	0.3385	-1.563	1.493e-26	7.836e-25
ENSG00000137807	2672.12	2.8337	1.5027	1.831e-26	9.575e-25
ENSG00000145416	357.068	0.3338	-1.583	2.521e-26	1.314e-24
ENSG00000000460	273.488	3.2118	1.6834	2.585e-26	1.343e-24
ENSG00000033867	4140.65	0.5375	-0.8956	3.03e-26	1.569e-24
ENSG00000103257	1573.89	2.3288	1.2196	3.363e-26	1.735e-24
ENSG00000063127	78.2128	0.07031	-3.83	3.415e-26	1.757e-24
ENSG00000035664	155.507	0.2308	-2.115	4.156e-26	2.13e-24
ENSG00000119900	4920.07	0.3427	-1.545	4.195e-26	2.143e-24
ENSG00000158560	495.446	0.4504	-1.151	4.21e-26	2.144e-24
ENSG00000072110	5818.86	1.718	0.7808	4.751e-26	2.411e-24
ENSG00000092820	6973.37	1.6935	0.76	5.989e-26	3.029e-24
ENSG00000171241	2572.85	2.5371	1.3432	6.539e-26	3.297e-24
ENSG00000145687	684.409	0.3966	-1.334	7.828e-26	3.934e-24
ENSG00000013810	2550.26	2.0409	1.0292	8.233e-26	4.124e-24
ENSG00000111602	1143.74	2.0316	1.0226	8.318e-26	4.153e-24
ENSG00000137818	4165.94	1.7892	0.8393	1.02e-25	5.076e-24
ENSG00000126016	2023.77	0.4935	-1.019	1.094e-25	5.425e-24
ENSG00000185813	506.634	2.4888	1.3155	1.135e-25	5.614e-24
ENSG00000168679	245.673	0.2903	-1.784	1.27e-25	6.259e-24
ENSG00000065328	438.447	3.6366	1.8626	1.334e-25	6.554e-24
ENSG00000087074	948.93	2.2749	1.1858	1.454e-25	7.123e-24
ENSG00000198753	342.22	0.3736	-1.421	1.459e-25	7.124e-24
ENSG00000163399	16902.5	0.459	-1.123	1.592e-25	7.749e-24
ENSG00000117114	988.377	0.506	-0.9828	1.648e-25	7.993e-24
ENSG00000105426	1634.49	0.4486	-1.156	1.666e-25	8.055e-24
ENSG00000049541	1120.91	1.9568	0.9685	2.008e-25	9.679e-24
ENSG00000102034	964.203	2.0862	1.0609	2.032e-25	9.764e-24
ENSG00000108829	4720.18	2.0354	1.0253	2.292e-25	1.098e-23
ENSG00000173207	1370.55	2.3497	1.2325	2.336e-25	1.115e-23
ENSG00000101447	1114.38	2.7766	1.4733	2.543e-25	1.211e-23
ENSG00000188042	4892.47	0.4632	-1.11	2.688e-25	1.276e-23
ENSG00000130826	2406.86	2.0912	1.0644	2.824e-25	1.336e-23
ENSG00000126705	387.394	0.3977	-1.33	4.226e-25	1.993e-23
ENSG00000142619	63.4879	0.0699	-3.839	4.27e-25	2.008e-23
ENSG00000086061	7528.79	1.6356	0.7099	4.493e-25	2.106e-23
ENSG00000186871	674.638	2.9856	1.578	5.471e-25	2.557e-23
ENSG00000135451	490.088	2.7846	1.4775	5.719e-25	2.665e-23
ENSG00000198918	3864.43	1.6458	0.7187	5.965e-25	2.771e-23
ENSG00000149503	1248.28	2.4243	1.2775	6.049e-25	2.801e-23
ENSG00000110172	1421.02	2.1252	1.0876	6.529e-25	3.015e-23
ENSG00000139618	509.589	2.4512	1.2935	7.052e-25	3.247e-23
ENSG00000077721	2644.13	1.8191	0.8632	8.322e-25	3.82e-23
ENSG00000167785	645.578	0.4827	-1.051	1.116e-24	5.109e-23
ENSG00000057657	781.01	0.3258	-1.618	1.12e-24	5.113e-23
ENSG00000150625	1842.38	0.6002	-0.7366	1.157e-24	5.261e-23
ENSG00000165490	652.012	3.2203	1.6872	1.196e-24	5.426e-23
ENSG00000041982	16822.6	0.459	-1.123	1.251e-24	5.659e-23
ENSG00000196878	576.682	0.4222	-1.244	1.347e-24	6.076e-23
ENSG00000167325	2249.93	2.4209	1.2755	1.513e-24	6.804e-23
ENSG00000107566	1756.99	2.1296	1.0906	1.801e-24	8.073e-23
ENSG00000112319	1636.89	0.5661	-0.8208	2.258e-24	1.009e-22
ENSG00000092758	181.345	0.1869	-2.42	2.57e-24	1.146e-22
ENSG00000156471	1577.27	2.0033	1.0024	2.961e-24	1.316e-22
ENSG00000103479	2034.52	0.574	-0.801	3.21e-24	1.422e-22
ENSG00000281406	98.9357	0.1629	-2.618	3.364e-24	1.483e-22
ENSG00000109113	1424.08	1.7815	0.8331	3.367e-24	1.483e-22
ENSG00000091317	3635.5	1.7785	0.8307	3.377e-24	1.484e-22
ENSG00000175602	432.675	2.345	1.2296	3.865e-24	1.693e-22
ENSG00000136160	397.009	0.3683	-1.441	4.466e-24	1.951e-22
ENSG00000090339	76.7138	0.1299	-2.945	4.949e-24	2.156e-22
ENSG00000144029	386.419	0.4081	-1.293	5.453e-24	2.369e-22
ENSG00000204520	710.984	1.9824	0.9872	5.582e-24	2.418e-22
ENSG00000221978	3891.18	0.6052	-0.7245	5.993e-24	2.588e-22
ENSG00000067141	884.025	0.456	-1.133	6.016e-24	2.591e-22
ENSG00000025039	497.885	0.4317	-1.212	6.341e-24	2.724e-22
ENSG00000128283	805.423	1.9611	0.9716	7.267e-24	3.113e-22
ENSG00000205208	726.927	2.3374	1.2249	7.782e-24	3.324e-22
ENSG00000175130	683.801	0.5164	-0.9533	7.96e-24	3.391e-22
ENSG00000172757	7947.63	1.716	0.7791	8.441e-24	3.585e-22
ENSG00000159259	413.336	2.6169	1.3879	1.099e-23	4.655e-22
ENSG00000173575	3258.55	0.5993	-0.7387	1.145e-23	4.837e-22
ENSG00000114251	1308.31	0.5793	-0.7876	1.23e-23	5.18e-22
ENSG00000120539	679.496	2.1826	1.1261	1.408e-23	5.917e-22
ENSG00000168672	819.963	0.5329	-0.908	1.436e-23	6.018e-22
ENSG00000148834	1098.12	1.9959	0.997	1.482e-23	6.194e-22
ENSG00000119335	6656.4	1.8518	0.8889	1.51e-23	6.294e-22
ENSG00000142731	826.594	2.6446	1.4031	1.773e-23	7.37e-22
ENSG00000110104	469.132	2.8222	1.4968	1.792e-23	7.427e-22
ENSG00000102172	2587.84	2.1831	1.1264	1.983e-23	8.197e-22
ENSG00000168542	57.7336	0.03246	-4.945	2.003e-23	8.256e-22
ENSG00000162244	4606.2	1.7057	0.7704	2.057e-23	8.456e-22
ENSG00000125968	2945.7	2.0703	1.0498	2.133e-23	8.745e-22
ENSG00000079616	527.158	2.3531	1.2346	2.253e-23	9.215e-22
ENSG00000154839	260.856	4.1331	2.0472	2.547e-23	1.039e-21
ENSG00000156802	2166.88	2.2683	1.1816	2.627e-23	1.069e-21
ENSG00000148655	147.901	0.2131	-2.23	3.138e-23	1.273e-21
ENSG00000124749	492.246	0.4003	-1.321	3.284e-23	1.329e-21
ENSG00000132424	4811.23	0.5768	-0.7938	3.403e-23	1.373e-21
ENSG00000170271	191.467	0.1692	-2.563	3.644e-23	1.467e-21
ENSG00000131467	3685.07	1.9454	0.9601	3.665e-23	1.471e-21
ENSG00000206503	2368.66	0.3566	-1.488	3.687e-23	1.477e-21
ENSG00000177311	3715.56	1.662	0.7329	3.86e-23	1.542e-21
ENSG00000148948	161.574	0.2116	-2.241	4.128e-23	1.645e-21
ENSG00000126903	356.106	2.7846	1.4775	4.251e-23	1.689e-21
ENSG00000186591	10529.6	0.5251	-0.9292	4.381e-23	1.736e-21
ENSG00000174099	1126.23	1.8514	0.8886	4.717e-23	1.864e-21
ENSG00000176170	173.385	7.2045	2.8489	4.794e-23	1.89e-21
ENSG00000104341	2799.89	0.6189	-0.6923	4.859e-23	1.911e-21
ENSG00000132334	166.269	0.2588	-1.95	5.112e-23	2.005e-21
ENSG00000221829	475.438	2.3648	1.2417	5.46e-23	2.136e-21
ENSG00000115183	1660.6	0.5685	-0.8148	5.645e-23	2.203e-21
ENSG00000175550	1472.22	2.2386	1.1626	6.233e-23	2.426e-21
ENSG00000203760	410.128	2.9439	1.5577	6.283e-23	2.44e-21
ENSG00000134057	3600.8	2.7523	1.4606	6.902e-23	2.673e-21
ENSG00000163507	952.709	3.0464	1.6071	7.978e-23	3.082e-21
ENSG00000166165	1564.74	0.5815	-0.7821	8.121e-23	3.13e-21
ENSG00000101444	1124.34	2.0003	1.0002	8.892e-23	3.418e-21
ENSG00000169567	3662.13	1.6493	0.7218	8.981e-23	3.444e-21
ENSG00000121310	94.117	0.1816	-2.461	1.04e-22	3.977e-21
ENSG00000109320	685.041	1.9113	0.9345	1.082e-22	4.119e-21
ENSG00000075702	528.761	2.6841	1.4244	1.082e-22	4.119e-21
ENSG00000135821	2076.6	0.5139	-0.9604	1.095e-22	4.158e-21
ENSG00000010310	189.21	0.1637	-2.611	1.11e-22	4.205e-21
ENSG00000136930	2153.24	1.6814	0.7496	1.153e-22	4.357e-21
ENSG00000081087	6249.16	0.6009	-0.7348	1.273e-22	4.797e-21
ENSG00000100162	229.152	2.9781	1.5744	1.292e-22	4.859e-21
ENSG00000091651	1040.39	2.2081	1.1428	1.378e-22	5.167e-21
ENSG00000186575	4026.07	1.6258	0.7011	1.685e-22	6.305e-21
ENSG00000092853	869.417	2.9448	1.5581	1.692e-22	6.315e-21
ENSG00000149929	329.096	2.4238	1.2773	1.718e-22	6.383e-21
ENSG00000182389	196.416	0.2845	-1.813	1.719e-22	6.383e-21
ENSG00000108424	9518.22	1.7715	0.825	1.756e-22	6.505e-21
ENSG00000024526	1960.84	2.8951	1.5336	1.915e-22	7.078e-21
ENSG00000112902	115.917	0.2169	-2.205	1.98e-22	7.3e-21
ENSG00000133401	778.818	0.4758	-1.072	2.085e-22	7.671e-21
ENSG00000088986	2499.85	1.7987	0.8469	2.321e-22	8.516e-21
ENSG00000130066	1510.71	0.4665	-1.1	2.525e-22	9.243e-21
ENSG00000146373	1632.75	0.5863	-0.7702	2.566e-22	9.371e-21
ENSG00000213420	81.9368	0.1653	-2.596	2.604e-22	9.49e-21
ENSG00000141522	3560.64	2.1883	1.1298	2.649e-22	9.618e-21
ENSG00000198431	12691.3	1.8321	0.8735	2.652e-22	9.618e-21
ENSG00000148516	1451.69	0.5936	-0.7524	2.845e-22	1.029e-20
ENSG00000131469	5321.22	1.8288	0.8709	2.932e-22	1.058e-20
ENSG00000139178	299.271	0.2937	-1.768	3.204e-22	1.154e-20
ENSG00000188229	3201.07	2.297	1.1997	3.665e-22	1.317e-20
ENSG00000092421	212.261	0.3195	-1.646	3.706e-22	1.328e-20
ENSG00000106554	1610.14	1.8401	0.8798	4.019e-22	1.437e-20
ENSG00000094916	5212.83	1.6364	0.7106	4.16e-22	1.484e-20
ENSG00000106714	436.578	0.4507	-1.15	4.592e-22	1.635e-20
ENSG00000125398	2186.78	1.7239	0.7857	4.718e-22	1.675e-20
ENSG00000101868	694.05	2.2278	1.1556	4.727e-22	1.675e-20
ENSG00000110108	733.941	2.2038	1.14	4.872e-22	1.722e-20
ENSG00000062716	8546.11	0.5434	-0.8799	5.018e-22	1.77e-20
ENSG00000105676	407.125	2.3935	1.2591	5.569e-22	1.96e-20
ENSG00000142798	291.678	0.3318	-1.592	6.174e-22	2.168e-20
ENSG00000159388	77.2496	0.1475	-2.761	6.19e-22	2.168e-20
ENSG00000176014	2266.78	2.2161	1.148	6.239e-22	2.18e-20
ENSG00000178999	613.472	2.673	1.4185	6.703e-22	2.337e-20
ENSG00000025770	538.405	2.1971	1.1356	6.981e-22	2.425e-20
ENSG00000101160	389.711	0.3573	-1.485	6.986e-22	2.425e-20
ENSG00000126787	1541.15	2.71	1.4383	7.026e-22	2.433e-20
ENSG00000082512	249.579	0.3748	-1.416	7.482e-22	2.585e-20
ENSG00000083720	1193.24	1.8703	0.9032	7.759e-22	2.675e-20
ENSG00000135842	3800.43	1.5701	0.6508	7.841e-22	2.697e-20
ENSG00000103811	193.487	0.3354	-1.576	8.048e-22	2.763e-20
ENSG00000140332	567.244	0.4491	-1.155	8.223e-22	2.816e-20
ENSG00000142657	3511.95	1.5583	0.64	9.052e-22	3.093e-20
ENSG00000102007	704.794	3.0852	1.6254	9.124e-22	3.111e-20
ENSG00000168411	1292.47	2.1166	1.0817	1.017e-21	3.459e-20
ENSG00000114166	2367.97	0.6201	-0.6895	1.211e-21	4.112e-20
ENSG00000135476	605.337	2.306	1.2054	1.367e-21	4.629e-20
ENSG00000122417	1293.69	0.5518	-0.8577	1.504e-21	5.075e-20
ENSG00000149089	357.139	0.3887	-1.363	1.505e-21	5.075e-20
ENSG00000012232	2511.77	0.6357	-0.6536	1.53e-21	5.149e-20
ENSG00000109805	1795.91	2.997	1.5835	1.668e-21	5.601e-20
ENSG00000106617	1080.12	1.7646	0.8194	1.679e-21	5.625e-20
ENSG00000123975	916.338	2.3366	1.2244	1.719e-21	5.748e-20
ENSG00000273749	3935.44	0.6296	-0.6675	1.79e-21	5.97e-20
ENSG00000129195	520.421	2.69	1.4276	1.853e-21	6.168e-20
ENSG00000125835	775.142	2.1353	1.0944	1.969e-21	6.538e-20
ENSG00000099901	1863.82	1.9203	0.9414	2.364e-21	7.834e-20
ENSG00000005022	5746.77	2.0369	1.0264	2.754e-21	9.108e-20
ENSG00000147403	5476.33	1.8899	0.9183	2.792e-21	9.212e-20
ENSG00000243244	281.592	0.3621	-1.466	3.004e-21	9.893e-20
ENSG00000117143	4710.83	1.7713	0.8248	3.087e-21	1.014e-19
ENSG00000163359	338.829	5.1297	2.3589	3.139e-21	1.029e-19
ENSG00000175063	844.975	2.6476	1.4047	3.244e-21	1.061e-19
ENSG00000145476	433.084	0.439	-1.188	3.537e-21	1.155e-19
ENSG00000260916	546.248	0.5035	-0.9899	3.764e-21	1.226e-19
ENSG00000110435	1495.6	0.6039	-0.7275	3.866e-21	1.257e-19
ENSG00000011260	1274.25	2.0676	1.0479	3.998e-21	1.297e-19
ENSG00000108468	4450.01	1.543	0.6258	4.773e-21	1.545e-19
ENSG00000163661	185.347	3.567	1.8347	4.959e-21	1.602e-19
ENSG00000104894	90.1122	0.1696	-2.56	5.042e-21	1.625e-19
ENSG00000178031	600.688	2.1776	1.1227	6.348e-21	2.04e-19
ENSG00000109929	1833.74	1.7181	0.7808	6.354e-21	2.04e-19
ENSG00000091428	133.76	0.1987	-2.331	6.521e-21	2.089e-19
ENSG00000138606	53.4848	0.08436	-3.567	6.679e-21	2.135e-19
ENSG00000117318	1964.53	2.253	1.1718	7.604e-21	2.426e-19
ENSG00000104763	2512.77	0.6121	-0.7082	7.79e-21	2.48e-19
ENSG00000115053	10689.2	2.0841	1.0594	7.914e-21	2.514e-19
ENSG00000108592	1983.4	1.7676	0.8218	8.175e-21	2.592e-19
ENSG00000149532	2282.55	1.6246	0.7001	8.603e-21	2.722e-19
ENSG00000123136	1191.63	2.4526	1.2943	1.066e-20	3.366e-19
ENSG00000164611	1864.71	2.3016	1.2026	1.166e-20	3.675e-19
ENSG00000188917	600.678	2.0846	1.0598	1.173e-20	3.688e-19
ENSG00000083845	4175.28	1.734	0.7941	1.182e-20	3.71e-19
ENSG00000105202	1562.36	1.874	0.9061	1.21e-20	3.79e-19
ENSG00000089472	617.376	0.1172	-3.093	1.372e-20	4.288e-19
ENSG00000108826	589.592	1.9563	0.9681	1.454e-20	4.535e-19
ENSG00000197467	230.805	3.774	1.9161	1.539e-20	4.79e-19
ENSG00000111247	623.06	2.906	1.539	1.612e-20	5.009e-19
ENSG00000102393	1113.79	1.7994	0.8475	1.752e-20	5.432e-19
ENSG00000100299	273.948	0.3636	-1.459	1.79e-20	5.538e-19
ENSG00000170779	325.738	2.8908	1.5315	1.828e-20	5.646e-19
ENSG00000121067	1210.79	1.6674	0.7376	1.904e-20	5.859e-19
ENSG00000174547	432.318	2.3893	1.2566	1.905e-20	5.859e-19
ENSG00000198909	620.044	2.2205	1.1509	1.91e-20	5.862e-19
ENSG00000123473	1274.19	2.2624	1.1778	1.951e-20	5.977e-19
ENSG00000101003	447.191	2.6459	1.4038	2.121e-20	6.484e-19
ENSG00000170962	767.565	0.4433	-1.174	2.147e-20	6.551e-19
ENSG00000133138	954.421	0.5089	-0.9746	2.476e-20	7.538e-19
ENSG00000128602	166.007	0.3192	-1.648	2.571e-20	7.812e-19
ENSG00000111665	475.937	3.2161	1.6853	2.645e-20	8.021e-19
ENSG00000197415	209.718	4.3659	2.1263	2.653e-20	8.03e-19
ENSG00000130204	1038.87	2.0409	1.0292	2.693e-20	8.136e-19
ENSG00000204406	592.494	0.5025	-0.9928	2.717e-20	8.193e-19
ENSG00000168758	384.672	0.4467	-1.163	2.801e-20	8.43e-19
ENSG00000151458	2482.48	0.6348	-0.6556	2.914e-20	8.752e-19
ENSG00000110881	186.189	0.2432	-2.04	3.363e-20	1.008e-18
ENSG00000165655	618.534	0.5154	-0.9563	3.449e-20	1.032e-18
ENSG00000168453	300.052	0.3888	-1.363	3.46e-20	1.033e-18
ENSG00000125351	964.818	1.7943	0.8434	3.609e-20	1.076e-18
ENSG00000065150	4174.47	2.0776	1.0549	3.626e-20	1.078e-18
ENSG00000150540	915.539	0.4983	-1.005	3.786e-20	1.124e-18
ENSG00000185298	723.006	1.8931	0.9207	4.008e-20	1.187e-18
ENSG00000165704	1461.18	1.964	0.9738	4.085e-20	1.208e-18
ENSG00000112796	412.626	0.3495	-1.517	4.128e-20	1.218e-18
ENSG00000111640	27668.5	1.5236	0.6075	4.167e-20	1.227e-18
ENSG00000185565	202.82	0.3448	-1.536	4.203e-20	1.236e-18
ENSG00000163171	3051.91	0.6424	-0.6384	4.217e-20	1.237e-18
ENSG00000156599	2896.75	1.56	0.6416	4.337e-20	1.27e-18
ENSG00000051341	622.942	2.1652	1.1145	4.374e-20	1.279e-18
ENSG00000103034	556.747	0.4366	-1.195	4.392e-20	1.282e-18
ENSG00000071282	875.027	0.4143	-1.271	4.451e-20	1.296e-18
ENSG00000099290	1454.71	1.7594	0.8151	4.461e-20	1.297e-18
ENSG00000100629	217.69	2.8909	1.5315	4.952e-20	1.437e-18
ENSG00000165916	2682.42	1.9196	0.9408	5.705e-20	1.652e-18
ENSG00000112984	1773.84	2.8185	1.4949	5.938e-20	1.716e-18
ENSG00000121964	486.463	0.4816	-1.054	6.59e-20	1.901e-18
ENSG00000168439	5312.82	1.6919	0.7587	6.604e-20	1.902e-18
ENSG00000197978	293.954	0.3332	-1.586	7.188e-20	2.066e-18
ENSG00000113407	5808.5	1.4724	0.5582	7.264e-20	2.084e-18
ENSG00000138413	2784.08	1.6093	0.6864	7.278e-20	2.084e-18
ENSG00000103485	50.8867	0.03365	-4.893	7.912e-20	2.261e-18
ENSG00000140988	13982.4	2.0194	1.0139	8.507e-20	2.427e-18
ENSG00000150990	538.942	2.2085	1.1431	8.566e-20	2.439e-18
ENSG00000136156	14733.9	0.5174	-0.9508	9.912e-20	2.817e-18
ENSG00000134809	536.667	2.4211	1.2756	9.94e-20	2.82e-18
ENSG00000197646	268.611	2.6876	1.4263	1.037e-19	2.937e-18
ENSG00000172531	1639.39	1.7871	0.8376	1.131e-19	3.196e-18
ENSG00000164024	1282.55	1.7696	0.8235	1.215e-19	3.429e-18
ENSG00000157456	1057.25	2.6842	1.4245	1.224e-19	3.446e-18
ENSG00000169715	371.298	3.0142	1.5918	1.238e-19	3.479e-18
ENSG00000165283	1147.89	1.8137	0.859	1.399e-19	3.925e-18
ENSG00000149548	201.748	3.3508	1.7445	1.482e-19	4.15e-18
ENSG00000073849	92.2397	0.09524	-3.392	1.635e-19	4.572e-18
ENSG00000162745	146.678	0.2794	-1.84	1.65e-19	4.604e-18
ENSG00000123416	1523.76	2.1133	1.0795	1.666e-19	4.64e-18
ENSG00000110031	501.624	4.0493	2.0177	1.672e-19	4.649e-18
ENSG00000184661	948.068	2.7663	1.468	1.772e-19	4.918e-18
ENSG00000184992	448.095	2.6908	1.428	1.787e-19	4.952e-18
ENSG00000143878	1042.15	0.4075	-1.295	1.985e-19	5.489e-18
ENSG00000204681	576.055	0.4449	-1.168	2.023e-19	5.584e-18
ENSG00000186684	199.253	0.3343	-1.581	2.095e-19	5.773e-18
ENSG00000177606	3398.82	0.5838	-0.7765	2.135e-19	5.873e-18
ENSG00000105855	4544.17	0.588	-0.7661	2.251e-19	6.181e-18
ENSG00000149554	1383.25	2.0466	1.0333	2.498e-19	6.847e-18
ENSG00000138623	508.039	2.9327	1.5522	2.574e-19	7.042e-18
ENSG00000065320	153.423	0.2641	-1.921	2.67e-19	7.293e-18
ENSG00000169330	342.006	0.371	-1.43	2.749e-19	7.496e-18
ENSG00000092470	691.76	1.9723	0.9799	2.991e-19	8.141e-18
ENSG00000072071	711.54	0.3632	-1.461	3.074e-19	8.339e-18
ENSG00000182010	606.111	2.2409	1.1641	3.075e-19	8.339e-18
ENSG00000165424	666.788	0.5134	-0.9617	3.128e-19	8.468e-18
ENSG00000142227	948.342	1.8366	0.877	3.166e-19	8.557e-18
ENSG00000104936	443.546	0.4973	-1.008	3.4e-19	9.172e-18
ENSG00000135052	1650.21	0.597	-0.7443	3.443e-19	9.257e-18
ENSG00000148773	6173.66	2.5939	1.3751	3.443e-19	9.257e-18
ENSG00000087191	2179.44	1.7703	0.824	3.506e-19	9.409e-18
ENSG00000163032	97.7588	0.2037	-2.296	3.519e-19	9.427e-18
ENSG00000116133	6872.38	1.6989	0.7646	3.618e-19	9.675e-18
ENSG00000105447	734.309	2.1123	1.0788	3.969e-19	1.06e-17
ENSG00000182871	357.914	0.2959	-1.757	4.045e-19	1.078e-17
ENSG00000089157	14535.2	1.9987	0.9991	4.249e-19	1.13e-17
ENSG00000172809	1487.17	1.7654	0.82	4.291e-19	1.14e-17
ENSG00000196924	41812.9	1.4394	0.5255	4.494e-19	1.191e-17
ENSG00000135596	746.967	0.5329	-0.9081	4.645e-19	1.229e-17
ENSG00000150636	121.625	0.2644	-1.919	4.686e-19	1.238e-17
ENSG00000184887	533.341	2.0533	1.038	4.766e-19	1.257e-17
ENSG00000066322	1637.23	1.8969	0.9236	4.799e-19	1.264e-17
ENSG00000065978	17343.7	1.7276	0.7887	4.858e-19	1.277e-17
ENSG00000124222	4172.56	0.6122	-0.708	4.925e-19	1.292e-17
ENSG00000108106	2261.41	2.217	1.1486	5.143e-19	1.347e-17
ENSG00000164109	1651.63	2.2572	1.1745	5.17e-19	1.352e-17
ENSG00000166444	902.511	0.4712	-1.086	5.404e-19	1.411e-17
ENSG00000006459	372.771	0.3728	-1.423	6.055e-19	1.578e-17
ENSG00000167881	2439.27	1.6888	0.756	6.221e-19	1.618e-17
ENSG00000077514	666.528	2.0129	1.0093	6.667e-19	1.732e-17
ENSG00000072778	3900.21	0.6691	-0.5797	7.105e-19	1.842e-17
ENSG00000145819	1037.56	0.5661	-0.8209	7.201e-19	1.864e-17
ENSG00000112742	1343.99	2.6228	1.3911	7.231e-19	1.869e-17
ENSG00000163898	214.194	0.2908	-1.782	7.26e-19	1.873e-17
ENSG00000185274	256.286	0.2382	-2.07	7.353e-19	1.891e-17
ENSG00000114923	184.212	0.3227	-1.632	7.356e-19	1.891e-17
ENSG00000113916	786.732	0.408	-1.293	8.258e-19	2.12e-17
ENSG00000183856	1091.97	2.4611	1.2993	8.326e-19	2.134e-17
ENSG00000099864	47.1664	0.02899	-5.108	8.592e-19	2.198e-17
ENSG00000100522	506.625	1.909	0.9328	9.217e-19	2.354e-17
ENSG00000130726	3418.3	1.7892	0.8393	1.018e-18	2.595e-17
ENSG00000198840	5498.48	1.5551	0.637	1.021e-18	2.598e-17
ENSG00000156113	374.782	3.5046	1.8093	1.026e-18	2.608e-17
ENSG00000136810	2060.51	1.8183	0.8626	1.04e-18	2.635e-17
ENSG00000138867	908.68	1.8181	0.8624	1.04e-18	2.635e-17
ENSG00000137414	1767.44	0.6176	-0.6953	1.068e-18	2.702e-17
ENSG00000178202	2236.46	2.1223	1.0856	1.139e-18	2.875e-17
ENSG00000167088	1029.75	1.8023	0.8499	1.208e-18	3.045e-17
ENSG00000162614	557.596	2.2597	1.1761	1.216e-18	3.06e-17
ENSG00000105419	424.983	0.3315	-1.593	1.239e-18	3.114e-17
ENSG00000088881	60.8372	0.1468	-2.768	1.289e-18	3.233e-17
ENSG00000213190	1956.76	0.5803	-0.785	1.293e-18	3.239e-17
ENSG00000166226	3992.31	1.7348	0.7948	1.299e-18	3.247e-17
ENSG00000168785	1308.8	1.8361	0.8767	1.324e-18	3.304e-17
ENSG00000177700	559.931	2.1265	1.0885	1.391e-18	3.467e-17
ENSG00000144381	9234.81	2.1102	1.0774	1.398e-18	3.479e-17
ENSG00000132434	405.388	2.1317	1.092	1.416e-18	3.518e-17
ENSG00000111906	1071.57	0.6047	-0.7257	1.427e-18	3.54e-17
ENSG00000184216	4826.99	2.0436	1.0311	1.437e-18	3.557e-17
ENSG00000160191	118.42	0.2233	-2.163	1.519e-18	3.755e-17
ENSG00000080986	1248.06	2.7463	1.4575	1.552e-18	3.83e-17
ENSG00000197451	3202.36	1.7823	0.8337	1.573e-18	3.877e-17
ENSG00000166073	1169.38	1.7688	0.8228	1.654e-18	4.07e-17
ENSG00000142156	3358.79	0.5201	-0.9431	1.667e-18	4.095e-17
ENSG00000120278	1764.75	0.5853	-0.7728	1.677e-18	4.112e-17
ENSG00000170860	1255.27	2.1538	1.1069	1.71e-18	4.186e-17
ENSG00000153560	2802.81	1.6536	0.7256	1.726e-18	4.22e-17
ENSG00000010292	2583.44	2.1845	1.1273	1.731e-18	4.226e-17
ENSG00000101361	1361.57	2.0778	1.0551	1.736e-18	4.23e-17
ENSG00000182175	47.8254	0.05883	-4.087	1.763e-18	4.289e-17
ENSG00000135968	818.975	0.5552	-0.8489	1.91e-18	4.639e-17
ENSG00000147224	1691.89	1.8994	0.9256	1.934e-18	4.692e-17
ENSG00000157227	4150.73	0.6521	-0.6168	1.947e-18	4.715e-17
ENSG00000169857	205.877	2.9511	1.5613	2.116e-18	5.117e-17
ENSG00000157654	3550.82	1.7882	0.8385	2.163e-18	5.222e-17
ENSG00000075415	6218.61	1.5856	0.665	2.376e-18	5.727e-17
ENSG00000136450	1771.33	2.2134	1.1463	2.446e-18	5.887e-17
ENSG00000132436	842.407	2.1914	1.1318	2.479e-18	5.953e-17
ENSG00000185862	128.215	6.675	2.7388	2.481e-18	5.953e-17
ENSG00000106034	226.585	3.13	1.6462	2.519e-18	6.033e-17
ENSG00000153904	2006.78	1.5522	0.6343	2.64e-18	6.306e-17
ENSG00000142230	3659.34	1.7652	0.8199	2.641e-18	6.306e-17
ENSG00000150753	5249.42	2.0131	1.0094	2.793e-18	6.658e-17
ENSG00000127564	150.879	3.4617	1.7915	2.937e-18	6.991e-17
ENSG00000160746	1316.81	1.6516	0.7238	3.069e-18	7.294e-17
ENSG00000146143	632.946	2.1101	1.0773	3.197e-18	7.585e-17
ENSG00000203880	1390.75	0.5763	-0.795	3.211e-18	7.605e-17
ENSG00000076242	1322.12	1.6853	0.753	3.215e-18	7.605e-17
ENSG00000151322	130.499	0.2564	-1.964	3.245e-18	7.664e-17
ENSG00000165280	8343.44	1.6123	0.6892	3.547e-18	8.365e-17
ENSG00000166710	21737.7	0.594	-0.7515	3.964e-18	9.334e-17
ENSG00000108312	1642.16	1.6808	0.7492	4.232e-18	9.95e-17
ENSG00000121741	1674.93	0.538	-0.8942	4.76e-18	1.117e-16
ENSG00000066468	149.523	0.3196	-1.646	4.78e-18	1.12e-16
ENSG00000111052	74.1544	0.192	-2.381	4.821e-18	1.128e-16
ENSG00000159167	1673.98	0.611	-0.7107	4.864e-18	1.137e-16
ENSG00000197728	2194.19	1.9285	0.9475	4.874e-18	1.137e-16
ENSG00000112029	953.177	2.4994	1.3216	4.94e-18	1.151e-16
ENSG00000101945	172.221	3.0041	1.587	5.133e-18	1.194e-16
ENSG00000100029	1033.19	1.9535	0.9661	5.276e-18	1.226e-16
ENSG00000169607	952.02	2.5675	1.3604	5.467e-18	1.268e-16
ENSG00000089009	8583.08	1.8286	0.8708	5.569e-18	1.29e-16
ENSG00000198948	966.016	0.4126	-1.277	5.647e-18	1.306e-16
ENSG00000079999	879.154	1.7233	0.7851	5.724e-18	1.322e-16
ENSG00000186638	351.329	2.4144	1.2717	6.66e-18	1.535e-16
ENSG00000131504	3653.36	1.5478	0.6302	6.805e-18	1.567e-16
ENSG00000133816	1151.37	1.8861	0.9154	6.976e-18	1.603e-16
ENSG00000182628	3242.23	1.9849	0.9891	7.004e-18	1.608e-16
ENSG00000168078	1418.58	2.5225	1.3348	7.146e-18	1.638e-16
ENSG00000172201	656.046	2.2279	1.1557	7.228e-18	1.654e-16
ENSG00000172260	619.604	2.8075	1.4893	7.277e-18	1.663e-16
ENSG00000110080	636.434	1.8835	0.9134	7.332e-18	1.673e-16
ENSG00000146966	605.78	0.3552	-1.493	7.622e-18	1.736e-16
ENSG00000127914	2081.63	0.5845	-0.7747	7.916e-18	1.801e-16
ENSG00000174744	575.804	2.1543	1.1072	8.055e-18	1.829e-16
ENSG00000146410	258.148	2.6862	1.4256	8.44e-18	1.914e-16
ENSG00000177084	936.333	1.7975	0.846	8.607e-18	1.949e-16
ENSG00000107551	411.779	0.409	-1.29	8.646e-18	1.955e-16
ENSG00000004399	2717.24	0.4412	-1.181	8.757e-18	1.977e-16
ENSG00000167695	562.619	1.9059	0.9304	9.449e-18	2.129e-16
ENSG00000214021	451.152	0.4295	-1.219	9.456e-18	2.129e-16
ENSG00000102103	428.226	1.9718	0.9795	1.021e-17	2.294e-16
ENSG00000119906	1994.57	1.9468	0.9611	1.028e-17	2.308e-16
ENSG00000157657	606.819	0.4151	-1.268	1.033e-17	2.316e-16
ENSG00000117395	1119.25	2.4336	1.2831	1.053e-17	2.358e-16
ENSG00000145860	4981.02	0.5883	-0.7654	1.123e-17	2.509e-16
ENSG00000170540	5563.94	2.064	1.0455	1.147e-17	2.56e-16
ENSG00000121989	297.471	0.4224	-1.243	1.358e-17	3.026e-16
ENSG00000163002	329.711	2.35	1.2326	1.399e-17	3.114e-16
ENSG00000136720	573.749	0.5151	-0.957	1.402e-17	3.115e-16
ENSG00000100526	788.901	2.214	1.1466	1.496e-17	3.319e-16
ENSG00000224877	190.034	2.6218	1.3906	1.685e-17	3.733e-16
ENSG00000119801	1378.42	0.5347	-0.9033	1.703e-17	3.769e-16
ENSG00000128973	269.396	2.5546	1.3531	1.712e-17	3.783e-16
ENSG00000013588	425.952	2.0331	1.0237	1.794e-17	3.959e-16
ENSG00000187164	1626.55	0.6265	-0.6746	1.812e-17	3.993e-16
ENSG00000070756	11472.4	1.8697	0.9028	1.819e-17	4.002e-16
ENSG00000275023	1601.34	0.5737	-0.8015	1.828e-17	4.016e-16
ENSG00000012660	11424.2	1.4603	0.5463	1.988e-17	4.361e-16
ENSG00000160991	1243.52	0.5642	-0.8257	2.102e-17	4.604e-16
ENSG00000034677	2112.37	0.471	-1.086	2.149e-17	4.7e-16
ENSG00000154639	1054.62	0.5335	-0.9063	2.21e-17	4.828e-16
ENSG00000174705	2863.56	0.5654	-0.8226	2.215e-17	4.831e-16
ENSG00000100591	1275.94	1.8404	0.88	2.521e-17	5.488e-16
ENSG00000100360	170.253	0.3492	-1.518	2.523e-17	5.488e-16
ENSG00000198689	1477.83	1.5678	0.6488	2.583e-17	5.611e-16
ENSG00000184500	1252.03	0.6065	-0.7213	2.595e-17	5.628e-16
ENSG00000196586	1938.51	0.6473	-0.6276	2.608e-17	5.649e-16
ENSG00000198176	2941.03	1.7797	0.8316	2.736e-17	5.918e-16
ENSG00000152944	629.096	1.8849	0.9145	2.837e-17	6.126e-16
ENSG00000073969	1736.19	1.6296	0.7045	2.961e-17	6.385e-16
ENSG00000115241	2429.37	1.5193	0.6034	2.995e-17	6.448e-16
ENSG00000138430	2787.03	1.7466	0.8046	2.998e-17	6.448e-16
ENSG00000158402	314.621	2.5887	1.3722	3.008e-17	6.461e-16
ENSG00000136942	1919.14	2.0014	1.001	3.025e-17	6.488e-16
ENSG00000163346	1824.73	0.4543	-1.138	3.188e-17	6.827e-16
ENSG00000106665	1220.07	0.4955	-1.013	3.268e-17	6.989e-16
ENSG00000144749	297.995	0.4507	-1.15	3.393e-17	7.246e-16
ENSG00000198961	6245.23	0.6914	-0.5324	3.55e-17	7.572e-16
ENSG00000091527	4058.64	1.6751	0.7442	3.559e-17	7.579e-16
ENSG00000172893	1491.5	2.2865	1.1932	3.652e-17	7.767e-16
ENSG00000147041	439.445	2.7351	1.4516	3.966e-17	8.423e-16
ENSG00000164104	2798.47	2.0215	1.0154	3.989e-17	8.461e-16
ENSG00000184009	63700.7	1.5774	0.6575	4.305e-17	9.118e-16
ENSG00000119969	1673.8	1.8022	0.8498	4.355e-17	9.212e-16
ENSG00000073910	182.985	0.3141	-1.671	4.464e-17	9.43e-16
ENSG00000203867	42.9695	0.07032	-3.83	4.528e-17	9.551e-16
ENSG00000115307	961.605	1.8498	0.8874	4.605e-17	9.7e-16
ENSG00000160469	271.703	0.3191	-1.648	4.903e-17	1.031e-15
ENSG00000056998	44.2539	0.0562	-4.153	5.018e-17	1.054e-15
ENSG00000146918	3019.55	1.9851	0.9892	5.071e-17	1.063e-15
ENSG00000229117	9459.16	1.6788	0.7475	5.075e-17	1.063e-15
ENSG00000173145	888.816	1.9292	0.948	5.174e-17	1.083e-15
ENSG00000165288	1585.86	0.6081	-0.7176	5.184e-17	1.083e-15
ENSG00000106628	1329.19	2.0223	1.016	5.298e-17	1.105e-15
ENSG00000177098	176.63	0.001009	-9.953	5.337e-17	1.112e-15
ENSG00000196262	23078	1.6126	0.6894	5.428e-17	1.129e-15
ENSG00000124733	1094.08	1.7332	0.7934	5.431e-17	1.129e-15
ENSG00000113758	1554.16	0.5105	-0.9699	5.661e-17	1.175e-15
ENSG00000124177	1554.85	0.6125	-0.7073	5.685e-17	1.178e-15
ENSG00000132563	717.615	0.4671	-1.098	5.918e-17	1.225e-15
ENSG00000149547	1870.63	1.6282	0.7033	6.114e-17	1.264e-15
ENSG00000113578	91.9481	4.341	2.118	6.14e-17	1.267e-15
ENSG00000138760	8003.69	0.6634	-0.592	6.179e-17	1.274e-15
ENSG00000101311	121.234	4.6085	2.2043	6.416e-17	1.321e-15
ENSG00000206527	2735.47	1.7804	0.8322	6.648e-17	1.367e-15
ENSG00000160862	54.747	0.01222	-6.355	7.193e-17	1.477e-15
ENSG00000115268	4758.18	1.6426	0.716	7.213e-17	1.479e-15
ENSG00000255690	47.7109	0.1061	-3.237	7.337e-17	1.502e-15
ENSG00000147100	2013.33	2.37	1.2449	7.345e-17	1.502e-15
ENSG00000137073	972.204	1.8904	0.9187	7.496e-17	1.531e-15
ENSG00000152926	453.277	0.4929	-1.021	7.533e-17	1.535e-15
ENSG00000162458	1942.06	0.5803	-0.7852	7.538e-17	1.535e-15
ENSG00000116132	3188.69	0.4712	-1.086	7.645e-17	1.555e-15
ENSG00000152377	1600.57	0.06394	-3.967	8.01e-17	1.627e-15
ENSG00000183696	1418.17	1.7308	0.7914	8.387e-17	1.701e-15
ENSG00000188747	52.2514	0.1221	-3.034	8.457e-17	1.713e-15
ENSG00000188846	6077.58	1.7832	0.8345	8.657e-17	1.751e-15
ENSG00000136378	112.901	0.211	-2.245	8.876e-17	1.794e-15
ENSG00000076382	1400.79	2.5064	1.3256	8.934e-17	1.803e-15
ENSG00000110092	4914.37	4.8333	2.273	8.964e-17	1.807e-15
ENSG00000164050	508.811	0.3952	-1.339	9.101e-17	1.832e-15
ENSG00000099308	160.048	0.3547	-1.496	9.324e-17	1.874e-15
ENSG00000163939	2061.78	1.6035	0.6812	9.379e-17	1.883e-15
ENSG00000142192	19865.6	0.5744	-0.8	9.698e-17	1.944e-15
ENSG00000122966	956.46	2.3956	1.2604	1.024e-16	2.05e-15
ENSG00000153208	82.8951	0.2299	-2.121	1.031e-16	2.059e-15
ENSG00000023445	523.832	2.0558	1.0397	1.032e-16	2.059e-15
ENSG00000035928	5466.4	0.5734	-0.8023	1.033e-16	2.059e-15
ENSG00000139211	3529.03	1.5171	0.6013	1.083e-16	2.157e-15
ENSG00000152527	562.629	0.4313	-1.213	1.112e-16	2.211e-15
ENSG00000163827	233.851	0.4066	-1.298	1.141e-16	2.268e-15
ENSG00000126870	556.545	0.5001	-0.9996	1.149e-16	2.28e-15
ENSG00000151532	611.258	1.8799	0.9106	1.177e-16	2.332e-15
ENSG00000080503	2376.91	1.6404	0.714	1.19e-16	2.356e-15
ENSG00000134769	295.467	0.4691	-1.092	1.196e-16	2.364e-15
ENSG00000134569	187.227	0.3905	-1.357	1.21e-16	2.388e-15
ENSG00000085840	417.869	2.7125	1.4396	1.219e-16	2.403e-15
ENSG00000149792	993.318	1.6605	0.7316	1.276e-16	2.512e-15
ENSG00000166450	93.064	0.2633	-1.925	1.314e-16	2.584e-15
ENSG00000143669	789.931	0.5912	-0.7583	1.358e-16	2.668e-15
ENSG00000101199	1944.9	0.6545	-0.6115	1.386e-16	2.719e-15
ENSG00000136159	580.417	2.3666	1.2428	1.408e-16	2.759e-15
ENSG00000117266	71.0041	0.1767	-2.501	1.416e-16	2.77e-15
ENSG00000162545	394.466	0.5065	-0.9813	1.488e-16	2.908e-15
ENSG00000101938	1274.07	0.5729	-0.8035	1.513e-16	2.952e-15
ENSG00000100410	476.041	1.9417	0.9573	1.57e-16	3.06e-15
ENSG00000169231	222.878	0.2698	-1.89	1.597e-16	3.108e-15
ENSG00000072501	2336.37	1.8747	0.9067	1.689e-16	3.284e-15
ENSG00000138326	8382.3	1.8083	0.8546	1.755e-16	3.407e-15
ENSG00000147010	1065.69	1.7459	0.804	1.763e-16	3.42e-15
ENSG00000101856	6173.01	1.4933	0.5785	1.834e-16	3.553e-15
ENSG00000111445	663.501	2.1606	1.1115	1.89e-16	3.656e-15
ENSG00000204767	571.745	2.1635	1.1134	1.938e-16	3.744e-15
ENSG00000275700	1305.83	1.823	0.8663	2.088e-16	4.026e-15
ENSG00000116237	3427.47	1.4937	0.5789	2.089e-16	4.026e-15
ENSG00000135045	181.822	2.745	1.4568	2.317e-16	4.459e-15
ENSG00000143321	6566.22	1.5849	0.6644	2.35e-16	4.516e-15
ENSG00000132507	1634.58	1.7621	0.8173	2.383e-16	4.574e-15
ENSG00000182670	4377.49	0.6528	-0.6153	2.438e-16	4.675e-15
ENSG00000005483	1952.82	0.6216	-0.686	2.515e-16	4.817e-15
ENSG00000106278	176.236	0.3133	-1.674	2.599e-16	4.97e-15
ENSG00000161547	2747.98	1.6476	0.7204	2.678e-16	5.115e-15
ENSG00000115163	391.49	2.3337	1.2226	2.733e-16	5.214e-15
ENSG00000101365	903.763	1.7045	0.7693	2.788e-16	5.313e-15
ENSG00000006210	57.9849	0.175	-2.514	2.855e-16	5.434e-15
ENSG00000152409	1142.73	0.5731	-0.8032	2.864e-16	5.444e-15
ENSG00000196712	1248.5	0.6095	-0.7142	2.87e-16	5.449e-15
ENSG00000168393	764.012	1.8638	0.8983	2.896e-16	5.492e-15
ENSG00000128951	864.421	1.6911	0.758	2.958e-16	5.601e-15
ENSG00000116745	61.3368	0.1583	-2.659	2.964e-16	5.606e-15
ENSG00000106399	740.738	1.693	0.7596	2.967e-16	5.606e-15
ENSG00000171863	4473.17	1.7472	0.8051	3.054e-16	5.763e-15
ENSG00000135164	2059.88	0.6585	-0.6028	3.144e-16	5.924e-15
ENSG00000171848	4087.58	4.2871	2.1	3.487e-16	6.563e-15
ENSG00000115738	1228.7	1.9865	0.9902	3.493e-16	6.566e-15
ENSG00000169727	1356.94	1.6228	0.6985	3.751e-16	7.043e-15
ENSG00000179409	748.742	1.7596	0.8153	4.064e-16	7.612e-15
ENSG00000105486	445.641	2.2912	1.1961	4.064e-16	7.612e-15
ENSG00000087053	2247.97	1.4795	0.5651	4.107e-16	7.683e-15
ENSG00000158859	451.331	0.504	-0.9886	4.154e-16	7.761e-15
ENSG00000137492	1535.33	1.8457	0.8842	4.321e-16	8.063e-15
ENSG00000169689	586.359	1.8427	0.8818	4.709e-16	8.777e-15
ENSG00000087087	2178.95	1.5803	0.6602	4.801e-16	8.937e-15
ENSG00000198945	292.683	0.469	-1.092	4.987e-16	9.272e-15
ENSG00000183779	597.933	0.5384	-0.8933	5.04e-16	9.36e-15
ENSG00000064300	48.891	9.5452	3.2548	5.092e-16	9.444e-15
ENSG00000124098	1380.68	0.5527	-0.8555	5.334e-16	9.881e-15
ENSG00000161888	336.786	2.2894	1.195	5.477e-16	1.014e-14
ENSG00000142235	51.5963	0.1511	-2.727	5.564e-16	1.028e-14
ENSG00000165959	47.7197	0.09538	-3.39	5.576e-16	1.029e-14
ENSG00000164161	65.3823	5.005	2.3234	5.648e-16	1.041e-14
ENSG00000124920	214.695	0.3365	-1.571	5.996e-16	1.104e-14
ENSG00000130935	1585.77	1.9854	0.9895	6.037e-16	1.11e-14
ENSG00000018408	2467.28	0.6719	-0.5736	6.058e-16	1.113e-14
ENSG00000080824	30553.3	2.1437	1.1001	6.107e-16	1.121e-14
ENSG00000158457	88.9095	0.2469	-2.018	6.276e-16	1.15e-14
ENSG00000148840	859.766	1.6853	0.753	6.501e-16	1.189e-14
ENSG00000166401	318.132	2.3839	1.2533	6.505e-16	1.189e-14
ENSG00000115041	290.455	0.3249	-1.622	6.658e-16	1.216e-14
ENSG00000088832	2964.3	1.7403	0.7993	6.683e-16	1.219e-14
ENSG00000065911	1508.09	1.5557	0.6376	6.76e-16	1.232e-14
ENSG00000144868	148.634	0.3617	-1.467	6.806e-16	1.239e-14
ENSG00000116815	1420.11	0.6304	-0.6657	7.02e-16	1.276e-14
ENSG00000145919	823.728	1.654	0.726	7.145e-16	1.297e-14
ENSG00000198478	633.159	0.517	-0.9518	7.18e-16	1.302e-14
ENSG00000149485	4244.16	2.0359	1.0257	7.598e-16	1.376e-14
ENSG00000108179	1357.08	2.1383	1.0965	7.826e-16	1.416e-14
ENSG00000127946	1644.62	0.5219	-0.9381	8.18e-16	1.478e-14
ENSG00000180190	156.478	0.3135	-1.673	8.315e-16	1.501e-14
ENSG00000079819	6018.42	1.5601	0.6416	8.484e-16	1.529e-14
ENSG00000151014	221.441	2.4537	1.295	8.658e-16	1.557e-14
ENSG00000120694	4177.26	1.6322	0.7068	8.659e-16	1.557e-14
ENSG00000028528	1776.59	0.6306	-0.6652	8.781e-16	1.577e-14
ENSG00000100154	1176.36	0.5548	-0.85	9.693e-16	1.739e-14
ENSG00000159202	3922.93	1.4882	0.5735	9.769e-16	1.751e-14
ENSG00000170113	1863.01	0.6698	-0.5783	9.874e-16	1.768e-14
ENSG00000162063	319	2.6823	1.4234	9.981e-16	1.785e-14
ENSG00000144134	185.155	0.3876	-1.367	1.006e-15	1.796e-14
ENSG00000123636	955.126	0.5754	-0.7973	1.069e-15	1.908e-14
ENSG00000160957	287.505	2.1758	1.1215	1.073e-15	1.912e-14
ENSG00000129946	37.5309	0.05609	-4.156	1.084e-15	1.929e-14
ENSG00000165502	1026.59	1.6289	0.7039	1.113e-15	1.979e-14
ENSG00000141543	1656.34	1.6212	0.6971	1.116e-15	1.982e-14
ENSG00000197958	6268.62	1.5945	0.6731	1.119e-15	1.983e-14
ENSG00000054654	1789.15	0.5854	-0.7724	1.12e-15	1.983e-14
ENSG00000136379	223.348	0.4139	-1.273	1.142e-15	2.02e-14
ENSG00000165802	590.13	0.5504	-0.8615	1.172e-15	2.072e-14
ENSG00000123496	5971.61	1.9058	0.9304	1.199e-15	2.117e-14
ENSG00000182667	250.206	3.5353	1.8218	1.241e-15	2.188e-14
ENSG00000180198	926.977	2.1066	1.0749	1.274e-15	2.244e-14
ENSG00000076248	709.144	1.7029	0.768	1.3e-15	2.287e-14
ENSG00000166033	1885.19	0.4313	-1.213	1.307e-15	2.297e-14
ENSG00000113328	1930.28	1.7101	0.774	1.355e-15	2.378e-14
ENSG00000182149	3707.75	0.6446	-0.6335	1.357e-15	2.379e-14
ENSG00000174442	989.226	2.0944	1.0665	1.377e-15	2.411e-14
ENSG00000053372	910.634	2.0462	1.0329	1.425e-15	2.492e-14
ENSG00000111859	1758.19	0.5748	-0.7988	1.512e-15	2.642e-14
ENSG00000141030	1570.38	1.891	0.9192	1.528e-15	2.667e-14
ENSG00000125445	1103.85	1.7384	0.7977	1.536e-15	2.677e-14
ENSG00000130517	1151.96	0.5868	-0.7691	1.537e-15	2.677e-14
ENSG00000075151	3893.91	0.6165	-0.6979	1.558e-15	2.711e-14
ENSG00000105383	64.9355	5.7266	2.5177	1.568e-15	2.725e-14
ENSG00000085999	293.353	2.0991	1.0697	1.584e-15	2.75e-14
ENSG00000150627	224.021	0.4149	-1.269	1.592e-15	2.76e-14
ENSG00000161016	5803.41	1.5789	0.6589	1.644e-15	2.846e-14
ENSG00000185760	317.32	2.7757	1.4729	1.674e-15	2.896e-14
ENSG00000215788	207.776	0.402	-1.315	1.685e-15	2.911e-14
ENSG00000064687	859.533	0.3881	-1.365	1.697e-15	2.928e-14
ENSG00000140398	95.7491	0.2955	-1.759	1.808e-15	3.117e-14
ENSG00000254986	570.773	2.0677	1.048	1.817e-15	3.129e-14
ENSG00000099995	1583.49	1.7113	0.7751	1.846e-15	3.172e-14
ENSG00000096093	901.17	0.563	-0.8289	1.846e-15	3.172e-14
ENSG00000152495	709.807	1.7911	0.8409	2.062e-15	3.538e-14
ENSG00000146263	1097.17	1.9633	0.9733	2.074e-15	3.555e-14
ENSG00000198756	358.177	0.4504	-1.151	2.16e-15	3.699e-14
ENSG00000144711	291.901	0.3981	-1.329	2.168e-15	3.708e-14
ENSG00000128050	10864.9	1.6617	0.7327	2.225e-15	3.801e-14
ENSG00000112312	778.198	2.2561	1.1739	2.235e-15	3.811e-14
ENSG00000130827	1371.75	0.5622	-0.8309	2.236e-15	3.811e-14
ENSG00000171314	9509.24	1.3966	0.4819	2.242e-15	3.817e-14
ENSG00000086619	415.932	0.5246	-0.9307	2.355e-15	4.005e-14
ENSG00000104967	82.6336	0.1561	-2.679	2.365e-15	4.018e-14
ENSG00000156976	11908.5	0.6563	-0.6075	2.43e-15	4.124e-14
ENSG00000196419	6832.65	1.6165	0.6928	2.436e-15	4.131e-14
ENSG00000213551	320.564	2.2971	1.1998	2.458e-15	4.163e-14
ENSG00000187741	310.662	2.0649	1.0461	2.477e-15	4.19e-14
ENSG00000148337	1261.52	1.5839	0.6634	2.568e-15	4.339e-14
ENSG00000144659	824.585	1.6493	0.7219	2.61e-15	4.405e-14
ENSG00000184900	2554.82	1.6376	0.7116	2.637e-15	4.447e-14
ENSG00000137266	338.026	0.4078	-1.294	3.034e-15	5.111e-14
ENSG00000164283	48.3267	21.6222	4.4344	3.107e-15	5.227e-14
ENSG00000148688	831.602	1.9371	0.9539	3.144e-15	5.284e-14
ENSG00000090006	916.831	0.5247	-0.9303	3.236e-15	5.432e-14
ENSG00000119865	611.821	2.2389	1.1628	3.338e-15	5.597e-14
ENSG00000133119	1009.15	1.9648	0.9744	3.454e-15	5.785e-14
ENSG00000162607	2888.27	1.8218	0.8653	3.476e-15	5.815e-14
ENSG00000149636	938.85	1.7224	0.7844	3.484e-15	5.823e-14
ENSG00000111913	342.895	0.4611	-1.117	3.559e-15	5.942e-14
ENSG00000139514	2266.48	1.4786	0.5643	3.576e-15	5.957e-14
ENSG00000123374	752.578	1.8555	0.8918	3.576e-15	5.957e-14
ENSG00000080608	1042.27	1.8624	0.8972	3.61e-15	6.007e-14
ENSG00000128274	237.866	0.4469	-1.162	3.739e-15	6.216e-14
ENSG00000196547	860.047	0.5325	-0.909	3.805e-15	6.318e-14
ENSG00000111696	781.981	1.8289	0.871	3.843e-15	6.375e-14
ENSG00000171307	722.08	1.6624	0.7332	3.875e-15	6.421e-14
ENSG00000071242	326.187	0.4581	-1.126	3.944e-15	6.529e-14
ENSG00000177565	5717.35	0.7108	-0.4925	3.983e-15	6.585e-14
ENSG00000106261	3100.93	0.6141	-0.7034	4.112e-15	6.791e-14
ENSG00000126524	2028.56	1.7599	0.8155	4.193e-15	6.918e-14
ENSG00000068028	458.717	1.8457	0.8842	4.421e-15	7.286e-14
ENSG00000005471	142.199	0.337	-1.569	4.546e-15	7.484e-14
ENSG00000159176	4693.06	0.6164	-0.698	4.586e-15	7.542e-14
ENSG00000057252	1844.43	1.8167	0.8613	4.614e-15	7.58e-14
ENSG00000089351	781.308	0.5366	-0.898	4.658e-15	7.645e-14
ENSG00000168002	847.324	1.6817	0.7499	4.727e-15	7.749e-14
ENSG00000091986	3559.66	1.6449	0.718	4.778e-15	7.825e-14
ENSG00000171793	1917.44	1.7593	0.815	4.788e-15	7.832e-14
ENSG00000012223	171.059	0.2382	-2.07	4.933e-15	8.062e-14
ENSG00000104472	527.944	2.2541	1.1725	4.96e-15	8.096e-14
ENSG00000139579	800.482	1.7497	0.8071	5.139e-15	8.38e-14
ENSG00000061337	168.805	0.2894	-1.789	5.216e-15	8.496e-14
ENSG00000107731	41.5293	0.101	-3.308	5.35e-15	8.706e-14
ENSG00000147604	7433.44	1.7869	0.8375	5.365e-15	8.72e-14
ENSG00000116221	1531.99	1.8204	0.8642	5.429e-15	8.815e-14
ENSG00000089335	618.895	0.585	-0.7734	5.506e-15	8.932e-14
ENSG00000109917	1254.8	1.8332	0.8744	5.541e-15	8.978e-14
ENSG00000104324	506.911	0.4308	-1.215	5.559e-15	8.998e-14
ENSG00000085415	1034.55	1.8752	0.9071	5.881e-15	9.509e-14
ENSG00000156508	137002	1.5636	0.6449	5.942e-15	9.598e-14
ENSG00000160752	633.634	1.9071	0.9314	6.084e-15	9.817e-14
ENSG00000204525	675.753	0.3693	-1.437	6.305e-15	1.016e-13
ENSG00000088367	422.791	0.4799	-1.059	6.333e-15	1.02e-13
ENSG00000175376	490.94	1.9406	0.9565	6.528e-15	1.05e-13
ENSG00000104765	2939.85	0.6111	-0.7106	6.539e-15	1.051e-13
ENSG00000049239	1109.18	0.4704	-1.088	6.564e-15	1.054e-13
ENSG00000037042	742.677	0.5862	-0.7705	6.747e-15	1.082e-13
ENSG00000167766	1138.62	0.5989	-0.7397	6.874e-15	1.101e-13
ENSG00000105976	8364.57	1.6964	0.7625	7.077e-15	1.132e-13
ENSG00000132485	3831.08	0.6573	-0.6054	7.234e-15	1.156e-13
ENSG00000165264	906.711	1.6219	0.6976	7.531e-15	1.202e-13
ENSG00000100918	179.425	0.3704	-1.433	7.651e-15	1.22e-13
ENSG00000125871	636.624	2.0872	1.0615	7.713e-15	1.229e-13
ENSG00000171867	5745.12	1.5793	0.6593	7.784e-15	1.239e-13
ENSG00000108604	784.828	1.7776	0.8299	7.999e-15	1.272e-13
ENSG00000029153	1025.28	2.3555	1.2361	8.02e-15	1.274e-13
ENSG00000067992	1086.32	0.5339	-0.9055	8.091e-15	1.284e-13
ENSG00000116754	7458.66	0.6691	-0.5797	8.471e-15	1.343e-13
ENSG00000116001	1831.26	0.6646	-0.5895	8.481e-15	1.343e-13
ENSG00000116455	391.875	2.0605	1.043	8.637e-15	1.366e-13
ENSG00000165124	54.2926	0.1751	-2.514	8.794e-15	1.39e-13
ENSG00000183207	1430.39	1.8673	0.9009	8.91e-15	1.407e-13
ENSG00000153956	452.154	0.5039	-0.9887	8.996e-15	1.419e-13
ENSG00000106571	2753.71	0.4602	-1.12	9.17e-15	1.445e-13
ENSG00000196305	4459.45	1.4032	0.4887	9.187e-15	1.446e-13
ENSG00000095485	537.001	1.9451	0.9599	9.215e-15	1.449e-13
ENSG00000133056	132.051	0.3356	-1.575	9.274e-15	1.457e-13
ENSG00000144043	1229.32	1.7275	0.7887	9.37e-15	1.47e-13
ENSG00000129003	1707.99	0.6202	-0.6892	1.012e-14	1.586e-13
ENSG00000170312	3382.73	1.9338	0.9514	1.041e-14	1.63e-13
ENSG00000113810	4819.43	2.1368	1.0955	1.072e-14	1.677e-13
ENSG00000108854	1780.01	1.6713	0.7409	1.094e-14	1.71e-13
ENSG00000168675	131.185	0.2534	-1.98	1.139e-14	1.779e-13
ENSG00000075131	286.904	2.2284	1.156	1.143e-14	1.783e-13
ENSG00000110958	5698.96	1.7349	0.7948	1.147e-14	1.787e-13
ENSG00000116161	2036.22	1.7916	0.8413	1.198e-14	1.865e-13
ENSG00000122026	4309.4	1.8369	0.8773	1.199e-14	1.865e-13
ENSG00000168300	1096.35	0.5354	-0.9014	1.213e-14	1.884e-13
ENSG00000163781	1784.68	1.8355	0.8762	1.255e-14	1.947e-13
ENSG00000105854	2593.43	0.6704	-0.577	1.291e-14	2.001e-13
ENSG00000035499	677.254	2.0788	1.0558	1.314e-14	2.033e-13
ENSG00000110492	382.273	0.4118	-1.28	1.314e-14	2.033e-13
ENSG00000108561	2033.08	1.7299	0.7907	1.337e-14	2.066e-13
ENSG00000102158	3879.49	1.5927	0.6715	1.421e-14	2.193e-13
ENSG00000176890	259.534	2.1751	1.1211	1.492e-14	2.302e-13
ENSG00000142303	196.044	0.2798	-1.838	1.509e-14	2.325e-13
ENSG00000138346	599.029	2.0498	1.0355	1.555e-14	2.393e-13
ENSG00000169813	4629.96	1.4061	0.4917	1.582e-14	2.432e-13
ENSG00000128739	62.4826	0.2268	-2.141	1.586e-14	2.436e-13
ENSG00000153551	257.645	2.4045	1.2657	1.61e-14	2.471e-13
ENSG00000169992	1090.05	0.5558	-0.8474	1.728e-14	2.65e-13
ENSG00000118515	1156.46	0.3893	-1.361	1.735e-14	2.657e-13
ENSG00000010322	1504.51	0.5959	-0.7468	1.837e-14	2.81e-13
ENSG00000108883	3609.92	1.6239	0.6994	1.908e-14	2.916e-13
ENSG00000124181	2096.67	0.6159	-0.6991	1.943e-14	2.967e-13
ENSG00000162413	1256.32	1.5857	0.6651	1.951e-14	2.976e-13
ENSG00000169242	195.342	0.3882	-1.365	2.053e-14	3.129e-13
ENSG00000119729	975.489	0.6266	-0.6744	2.072e-14	3.154e-13
ENSG00000008083	761.175	0.5952	-0.7485	2.099e-14	3.193e-13
ENSG00000175161	113.855	0.3235	-1.628	2.13e-14	3.236e-13
ENSG00000136824	2204.71	1.8695	0.9026	2.132e-14	3.236e-13
ENSG00000102804	1862.64	0.6524	-0.6161	2.185e-14	3.313e-13
ENSG00000114200	1651.22	0.6172	-0.6961	2.199e-14	3.332e-13
ENSG00000197496	243.384	0.3025	-1.725	2.268e-14	3.433e-13
ENSG00000168916	1163.4	0.5716	-0.8069	2.293e-14	3.467e-13
ENSG00000134884	3978.17	0.6768	-0.5633	2.473e-14	3.735e-13
ENSG00000145220	661.171	2.0188	1.0135	2.497e-14	3.768e-13
ENSG00000133069	267.721	0.4077	-1.294	2.501e-14	3.771e-13
ENSG00000064102	553.523	1.8605	0.8957	2.525e-14	3.802e-13
ENSG00000170776	1440.43	0.6151	-0.7011	2.538e-14	3.818e-13
ENSG00000185022	135.865	3.0317	1.6001	2.692e-14	4.047e-13
ENSG00000143322	3433.9	1.6423	0.7157	2.711e-14	4.071e-13
ENSG00000165637	2641.51	1.5294	0.613	2.736e-14	4.105e-13
ENSG00000124789	2322	1.6111	0.688	2.952e-14	4.424e-13
ENSG00000131711	18502.6	0.7419	-0.4308	2.968e-14	4.444e-13
ENSG00000145425	2076.43	1.6391	0.7129	2.99e-14	4.472e-13
ENSG00000198034	10551.3	1.5893	0.6684	2.996e-14	4.478e-13
ENSG00000087269	410.712	1.8138	0.859	3.03e-14	4.523e-13
ENSG00000164163	1842.99	1.9325	0.9504	3.147e-14	4.694e-13
ENSG00000167513	218.56	2.7513	1.4601	3.363e-14	5.01e-13
ENSG00000136875	885.445	1.9568	0.9685	3.376e-14	5.025e-13
ENSG00000240038	115.054	0.2642	-1.921	3.428e-14	5.098e-13
ENSG00000137076	12378.9	1.3895	0.4746	3.44e-14	5.111e-13
ENSG00000170525	4262.96	0.4682	-1.095	3.528e-14	5.237e-13
ENSG00000147162	11132	0.6125	-0.7072	3.569e-14	5.292e-13
ENSG00000138468	459.16	0.5513	-0.8592	3.612e-14	5.35e-13
ENSG00000163482	613.431	0.5117	-0.9666	3.637e-14	5.383e-13
ENSG00000260027	443.38	1.8326	0.8739	3.777e-14	5.585e-13
ENSG00000197872	50.3176	0.147	-2.766	3.827e-14	5.654e-13
ENSG00000175467	1227.27	1.6684	0.7385	3.894e-14	5.747e-13
ENSG00000088179	674.755	0.5264	-0.9259	3.913e-14	5.768e-13
ENSG00000105223	1642.63	0.5295	-0.9174	4.012e-14	5.909e-13
ENSG00000181610	1045.91	1.643	0.7163	4.079e-14	6.002e-13
ENSG00000067082	1708.82	1.7059	0.7706	4.111e-14	6.044e-13
ENSG00000106460	3471.31	0.6728	-0.5717	4.279e-14	6.284e-13
ENSG00000197283	305.589	0.4378	-1.192	4.342e-14	6.371e-13
ENSG00000182168	1720.6	0.4819	-1.053	4.375e-14	6.413e-13
ENSG00000198914	39.6265	0.01714	-5.866	4.388e-14	6.426e-13
ENSG00000143412	189.762	0.3818	-1.389	4.435e-14	6.489e-13
ENSG00000065485	493.713	0.5268	-0.9247	4.559e-14	6.664e-13
ENSG00000176454	558.218	0.5174	-0.9506	4.567e-14	6.669e-13
ENSG00000178921	528.731	1.8978	0.9243	4.586e-14	6.691e-13
ENSG00000099942	1854.24	1.4679	0.5538	4.737e-14	6.904e-13
ENSG00000120675	172.265	0.3385	-1.563	4.748e-14	6.914e-13
ENSG00000074855	569.425	0.5414	-0.8853	4.773e-14	6.943e-13
ENSG00000100764	1290.31	1.7851	0.836	4.797e-14	6.972e-13
ENSG00000182158	2075.18	1.6133	0.69	4.804e-14	6.976e-13
ENSG00000129680	1038.93	1.7841	0.8352	4.829e-14	7.005e-13
ENSG00000146083	480.522	0.4618	-1.115	4.931e-14	7.146e-13
ENSG00000138356	221.927	3.401	1.766	5.123e-14	7.418e-13
ENSG00000116649	798.968	1.866	0.8999	5.132e-14	7.424e-13
ENSG00000100823	1641.42	1.507	0.5917	5.145e-14	7.436e-13
ENSG00000104290	334.881	0.4829	-1.05	5.204e-14	7.513e-13
ENSG00000180957	1933.6	1.6636	0.7343	5.214e-14	7.521e-13
ENSG00000123144	1215.09	1.5773	0.6575	5.261e-14	7.581e-13
ENSG00000138018	935.053	1.7864	0.837	5.315e-14	7.653e-13
ENSG00000134253	374.429	0.4441	-1.171	5.353e-14	7.7e-13
ENSG00000085224	3956.9	0.701	-0.5125	5.503e-14	7.908e-13
ENSG00000169299	1606.51	1.9698	0.9781	5.579e-14	8.01e-13
ENSG00000137872	60.6373	0.2088	-2.26	5.631e-14	8.077e-13
ENSG00000114391	3508.11	1.5992	0.6774	5.691e-14	8.156e-13
ENSG00000115109	471.445	0.5692	-0.8129	5.782e-14	8.279e-13
ENSG00000084444	281.872	0.462	-1.114	6.051e-14	8.656e-13
ENSG00000189060	5142.98	0.477	-1.068	6.147e-14	8.785e-13
ENSG00000099810	2028.81	1.8333	0.8744	6.354e-14	9.072e-13
ENSG00000102390	606.91	2.011	1.0079	6.396e-14	9.124e-13
ENSG00000077152	684.659	1.8572	0.8931	6.549e-14	9.333e-13
ENSG00000148719	981.001	1.5872	0.6665	6.609e-14	9.403e-13
ENSG00000104907	355.161	1.982	0.987	6.61e-14	9.403e-13
ENSG00000130304	280.799	0.4546	-1.137	6.696e-14	9.516e-13
ENSG00000182957	363.274	0.5305	-0.9145	6.987e-14	9.92e-13
ENSG00000138092	383.352	2.1455	1.1013	7.278e-14	1.032e-12
ENSG00000170889	3696.49	1.6258	0.7012	7.28e-14	1.032e-12
ENSG00000115042	578.972	0.5721	-0.8057	7.35e-14	1.041e-12
ENSG00000197879	4803.71	1.3953	0.4806	7.59e-14	1.074e-12
ENSG00000172828	53.9742	0.146	-2.776	7.791e-14	1.101e-12
ENSG00000139182	687.084	0.376	-1.411	8.006e-14	1.13e-12
ENSG00000138668	4655.61	1.6051	0.6826	8.311e-14	1.172e-12
ENSG00000012963	982.817	2.0275	1.0197	8.374e-14	1.18e-12
ENSG00000168280	981.851	0.6115	-0.7095	8.401e-14	1.183e-12
ENSG00000100749	430.107	1.9299	0.9485	8.674e-14	1.22e-12
ENSG00000117650	842.183	2.3252	1.2173	9.139e-14	1.285e-12
ENSG00000148229	1449.62	1.8833	0.9133	9.172e-14	1.288e-12
ENSG00000151725	522.839	2.3917	1.258	9.424e-14	1.322e-12
ENSG00000111669	10318.9	1.4222	0.5082	9.547e-14	1.338e-12
ENSG00000188342	1153.23	1.9642	0.9739	9.897e-14	1.386e-12
ENSG00000174444	14389	1.643	0.7163	9.929e-14	1.389e-12
ENSG00000177602	206.554	2.4691	1.304	1.02e-13	1.426e-12
ENSG00000117600	32.7723	0.03109	-5.008	1.025e-13	1.432e-12
ENSG00000167615	1817.49	0.5632	-0.8283	1.042e-13	1.454e-12
ENSG00000069431	77.8083	5.5854	2.4817	1.049e-13	1.463e-12
ENSG00000171862	2023.98	0.6766	-0.5637	1.071e-13	1.492e-12
ENSG00000059588	1084.75	0.6128	-0.7064	1.085e-13	1.51e-12
ENSG00000088448	1676.23	0.6734	-0.5705	1.097e-13	1.525e-12
ENSG00000035115	390.257	0.5091	-0.974	1.119e-13	1.554e-12
ENSG00000163468	5263.87	1.6104	0.6874	1.141e-13	1.584e-12
ENSG00000136933	243.019	2.3367	1.2244	1.143e-13	1.585e-12
ENSG00000002834	5797.21	1.3642	0.448	1.171e-13	1.623e-12
ENSG00000095637	311.109	0.4708	-1.087	1.184e-13	1.639e-12
ENSG00000265354	1335.9	1.5515	0.6337	1.186e-13	1.64e-12
ENSG00000108384	647.217	1.9375	0.9542	1.19e-13	1.644e-12
ENSG00000148180	1150.3	0.4722	-1.083	1.202e-13	1.659e-12
ENSG00000100201	11266	0.6697	-0.5784	1.294e-13	1.785e-12
ENSG00000023839	317.928	0.4921	-1.023	1.297e-13	1.787e-12
ENSG00000139318	197.37	3.642	1.8647	1.334e-13	1.837e-12
ENSG00000131584	645.87	0.6092	-0.7149	1.342e-13	1.846e-12
ENSG00000135365	1146.34	0.5833	-0.7776	1.357e-13	1.864e-12
ENSG00000186868	47.8594	0.184	-2.443	1.384e-13	1.9e-12
ENSG00000102054	2703.63	1.5146	0.599	1.391e-13	1.908e-12
ENSG00000131067	482.648	0.5679	-0.8163	1.432e-13	1.963e-12
ENSG00000184939	1116.08	0.5318	-0.911	1.443e-13	1.976e-12
ENSG00000140400	444.363	0.546	-0.873	1.459e-13	1.995e-12
ENSG00000169247	129.417	3.5112	1.812	1.46e-13	1.995e-12
ENSG00000164587	7854.55	1.5323	0.6157	1.471e-13	2.009e-12
ENSG00000151503	2213.47	1.704	0.7689	1.546e-13	2.109e-12
ENSG00000146197	1833.72	0.08707	-3.522	1.703e-13	2.321e-12
ENSG00000163945	940.884	0.5792	-0.7878	1.746e-13	2.378e-12
ENSG00000185359	1243.09	1.5506	0.6328	1.787e-13	2.432e-12
ENSG00000164294	2901.99	1.5662	0.6472	1.788e-13	2.432e-12
ENSG00000166130	1244.01	1.7354	0.7953	1.798e-13	2.442e-12
ENSG00000146409	740.591	0.5976	-0.7427	1.818e-13	2.467e-12
ENSG00000008283	824.359	0.4972	-1.008	1.831e-13	2.483e-12
ENSG00000136492	1070.51	1.9822	0.9871	1.888e-13	2.559e-12
ENSG00000182272	32.5147	0.08883	-3.493	1.891e-13	2.56e-12
ENSG00000106263	5699.94	1.5545	0.6364	1.944e-13	2.629e-12
ENSG00000198157	1034.71	1.6807	0.7491	1.965e-13	2.655e-12
ENSG00000119392	616.111	1.9659	0.9752	2.004e-13	2.705e-12
ENSG00000143947	3597.57	1.694	0.7605	2.006e-13	2.706e-12
ENSG00000129810	340.148	2.1535	1.1067	2.014e-13	2.715e-12
ENSG00000163935	642.136	1.6324	0.707	2.071e-13	2.788e-12
ENSG00000008277	624.226	0.4092	-1.289	2.12e-13	2.852e-12
ENSG00000101412	735.843	1.6474	0.7202	2.408e-13	3.236e-12
ENSG00000178105	749.86	1.8746	0.9066	2.45e-13	3.29e-12
ENSG00000196411	1285.13	0.5772	-0.7929	2.483e-13	3.332e-12
ENSG00000102287	2005.26	0.4944	-1.016	2.539e-13	3.404e-12
ENSG00000136504	1422.77	1.5629	0.6443	2.543e-13	3.406e-12
ENSG00000159228	656.467	1.7928	0.8422	2.545e-13	3.406e-12
ENSG00000185352	59.16	0.2086	-2.262	2.579e-13	3.449e-12
ENSG00000105613	59.5783	0.1733	-2.528	2.673e-13	3.572e-12
ENSG00000171385	32.6506	0.05289	-4.241	2.72e-13	3.631e-12
ENSG00000143384	5737.35	1.3956	0.4809	2.723e-13	3.632e-12
ENSG00000144645	1646.49	1.48	0.5656	2.827e-13	3.766e-12
ENSG00000100714	1970.78	1.5311	0.6145	2.832e-13	3.77e-12
ENSG00000135829	4853.64	1.7743	0.8273	2.846e-13	3.786e-12
ENSG00000135720	5343.37	0.7196	-0.4748	2.901e-13	3.856e-12
ENSG00000120324	283.864	0.4127	-1.277	2.979e-13	3.956e-12
ENSG00000108518	4964.3	1.7032	0.7682	2.985e-13	3.961e-12
ENSG00000157800	1233.77	0.6251	-0.6777	3.032e-13	4.019e-12
ENSG00000105290	569.045	0.4657	-1.103	3.062e-13	4.056e-12
ENSG00000073350	80.7381	0.2954	-1.759	3.128e-13	4.137e-12
ENSG00000105792	109.651	0.3403	-1.555	3.129e-13	4.137e-12
ENSG00000143367	1077.23	1.5475	0.6299	3.306e-13	4.368e-12
ENSG00000124813	997.738	0.6347	-0.6558	3.353e-13	4.426e-12
ENSG00000119326	2066.49	1.6207	0.6966	3.381e-13	4.459e-12
ENSG00000132182	1225.77	0.6252	-0.6775	3.395e-13	4.474e-12
ENSG00000176871	2724.61	1.8258	0.8685	3.447e-13	4.538e-12
ENSG00000128805	211.582	2.6746	1.4193	3.466e-13	4.558e-12
ENSG00000132429	472.831	0.5655	-0.8225	3.468e-13	4.558e-12
ENSG00000163462	90.037	0.2997	-1.738	3.481e-13	4.571e-12
ENSG00000084207	1505.92	1.5537	0.6357	3.607e-13	4.733e-12
ENSG00000188191	187.691	2.5877	1.3716	3.649e-13	4.784e-12
ENSG00000091656	881.967	0.6171	-0.6963	3.745e-13	4.905e-12
ENSG00000167526	3075.82	1.5604	0.642	3.792e-13	4.962e-12
ENSG00000183943	259.108	0.5077	-0.9779	3.838e-13	5.018e-12
ENSG00000064989	332.236	0.4642	-1.107	3.905e-13	5.101e-12
ENSG00000155252	621.264	1.7052	0.7699	3.928e-13	5.128e-12
ENSG00000105429	1521.31	0.5283	-0.9207	3.975e-13	5.185e-12
ENSG00000157796	895.25	0.5265	-0.9255	3.993e-13	5.204e-12
ENSG00000125817	1460.23	1.5693	0.6501	4.001e-13	5.21e-12
ENSG00000173376	81.3282	0.2849	-1.812	4.327e-13	5.629e-12
ENSG00000205531	2459.77	1.4945	0.5797	4.388e-13	5.703e-12
ENSG00000178947	74.0619	0.2384	-2.068	4.541e-13	5.897e-12
ENSG00000137942	2070.33	0.5415	-0.8848	4.643e-13	6.021e-12
ENSG00000118007	972.238	1.7591	0.8148	4.644e-13	6.021e-12
ENSG00000147854	1588.31	1.6091	0.6862	4.704e-13	6.094e-12
ENSG00000152154	39.8563	0.1322	-2.919	4.712e-13	6.099e-12
ENSG00000149357	949.414	1.6474	0.7202	4.861e-13	6.287e-12
ENSG00000198056	153.541	2.7405	1.4544	4.883e-13	6.31e-12
ENSG00000170871	1577.52	0.6488	-0.6241	4.932e-13	6.368e-12
ENSG00000151914	14466.9	0.7128	-0.4883	4.972e-13	6.411e-12
ENSG00000171792	536.663	1.7668	0.8211	4.974e-13	6.411e-12
ENSG00000007968	232.732	2.398	1.2618	4.984e-13	6.419e-12
ENSG00000138698	933.849	1.6911	0.758	5.05e-13	6.498e-12
ENSG00000132680	1669	0.6202	-0.6891	5.45e-13	7.007e-12
ENSG00000132613	485.622	0.4103	-1.285	5.563e-13	7.14e-12
ENSG00000131462	987.092	1.7113	0.7751	5.563e-13	7.14e-12
ENSG00000112110	1267.41	1.6726	0.7421	5.707e-13	7.319e-12
ENSG00000168216	1504.37	0.5687	-0.8143	5.782e-13	7.409e-12
ENSG00000137871	426.411	0.5621	-0.8312	5.812e-13	7.441e-12
ENSG00000156261	2819.74	1.5854	0.6649	5.91e-13	7.561e-12
ENSG00000172922	410.784	1.7747	0.8276	5.959e-13	7.616e-12
ENSG00000070087	2355.46	1.5176	0.6018	6.02e-13	7.689e-12
ENSG00000167972	864.484	0.4498	-1.153	6.074e-13	7.751e-12
ENSG00000141696	601.24	0.5521	-0.8571	6.131e-13	7.818e-12
ENSG00000143653	953.316	1.648	0.7207	6.138e-13	7.82e-12
ENSG00000168137	4371.83	0.6377	-0.6491	6.148e-13	7.826e-12
ENSG00000142937	5640.78	1.5794	0.6594	6.172e-13	7.85e-12
ENSG00000166938	549.433	1.7403	0.7993	6.215e-13	7.899e-12
ENSG00000100632	1061.44	1.5591	0.6407	6.231e-13	7.912e-12
ENSG00000122515	1336.57	0.6485	-0.6249	6.242e-13	7.919e-12
ENSG00000110880	5546.96	1.6719	0.7415	6.32e-13	8.011e-12
ENSG00000155959	2765.45	1.6782	0.7469	6.404e-13	8.112e-12
ENSG00000119616	1153.71	1.8668	0.9006	6.41e-13	8.112e-12
ENSG00000240849	353.3	0.549	-0.865	6.418e-13	8.116e-12
ENSG00000135486	11848	1.661	0.732	6.571e-13	8.302e-12
ENSG00000158769	272.094	0.5186	-0.9472	6.594e-13	8.325e-12
ENSG00000106355	1213.5	1.821	0.8647	6.76e-13	8.527e-12
ENSG00000113273	950.102	1.8022	0.8498	7.073e-13	8.914e-12
ENSG00000090530	1194.17	0.4061	-1.3	7.078e-13	8.914e-12
ENSG00000140525	1690.29	1.7016	0.7669	7.196e-13	9.055e-12
ENSG00000166441	6007.85	1.5246	0.6084	7.254e-13	9.121e-12
ENSG00000108848	5766.99	0.653	-0.6148	7.263e-13	9.125e-12
ENSG00000112078	3317.19	0.7104	-0.4934	7.278e-13	9.136e-12
ENSG00000277161	485.19	2.2924	1.1968	7.44e-13	9.331e-12
ENSG00000031003	1727.89	1.6253	0.7007	7.49e-13	9.386e-12
ENSG00000160781	117.389	0.2865	-1.803	7.797e-13	9.764e-12
ENSG00000106537	896.413	0.612	-0.7083	7.807e-13	9.768e-12
ENSG00000164172	1349.4	1.5761	0.6563	7.848e-13	9.811e-12
ENSG00000118680	6600.37	1.4494	0.5355	7.854e-13	9.811e-12
ENSG00000133740	269.592	0.4012	-1.317	7.981e-13	9.961e-12
ENSG00000198830	8585.72	4.3064	2.1065	8.064e-13	1.006e-11
ENSG00000181163	15661.1	1.9459	0.9605	8.271e-13	1.031e-11
ENSG00000110107	1467.08	1.6804	0.7488	8.278e-13	1.031e-11
ENSG00000135048	2280.33	0.6361	-0.6526	8.5e-13	1.057e-11
ENSG00000213626	165.988	0.335	-1.578	8.51e-13	1.058e-11
ENSG00000147955	339.929	1.9806	0.9859	8.549e-13	1.062e-11
ENSG00000182446	4700.25	1.3922	0.4774	8.995e-13	1.116e-11
ENSG00000174775	259.614	2.4084	1.2681	9.071e-13	1.125e-11
ENSG00000142102	108.777	0.2295	-2.124	9.093e-13	1.127e-11
ENSG00000130816	3739.05	1.5756	0.6559	9.219e-13	1.141e-11
ENSG00000137547	598.863	1.8604	0.8956	9.262e-13	1.146e-11
ENSG00000112149	182.374	0.4289	-1.221	9.48e-13	1.172e-11
ENSG00000180817	2422.82	1.5842	0.6637	9.888e-13	1.221e-11
ENSG00000119772	346.859	0.5116	-0.9668	1.023e-12	1.263e-11
ENSG00000235162	970.42	1.9238	0.9439	1.04e-12	1.282e-11
ENSG00000026508	24153.7	0.6792	-0.5581	1.071e-12	1.32e-11
ENSG00000016391	259.386	0.3734	-1.421	1.086e-12	1.338e-11
ENSG00000147130	1746.42	0.5822	-0.7803	1.088e-12	1.338e-11
ENSG00000076770	586.309	1.8226	0.866	1.152e-12	1.415e-11
ENSG00000120254	987.416	1.6241	0.6996	1.164e-12	1.43e-11
ENSG00000172037	4394.53	0.5227	-0.9358	1.179e-12	1.447e-11
ENSG00000100416	556.492	1.8547	0.8912	1.184e-12	1.451e-11
ENSG00000006534	342.909	2.0466	1.0333	1.192e-12	1.461e-11
ENSG00000134046	627.203	1.8559	0.8921	1.194e-12	1.461e-11
ENSG00000168497	172.387	0.3479	-1.523	1.194e-12	1.461e-11
ENSG00000124333	2811.17	1.4912	0.5764	1.217e-12	1.487e-11
ENSG00000134363	190.16	2.3605	1.2391	1.246e-12	1.522e-11
ENSG00000159199	624.886	1.6875	0.7549	1.252e-12	1.528e-11
ENSG00000164099	336.78	0.4823	-1.052	1.302e-12	1.588e-11
ENSG00000111667	1416.48	1.6542	0.7262	1.315e-12	1.602e-11
ENSG00000137968	221.736	0.3455	-1.533	1.335e-12	1.626e-11
ENSG00000145349	2202.58	0.6825	-0.5511	1.339e-12	1.629e-11
ENSG00000171490	2579.99	1.7272	0.7885	1.355e-12	1.647e-11
ENSG00000065427	2179.84	1.6506	0.723	1.401e-12	1.701e-11
ENSG00000150054	163.132	0.405	-1.304	1.409e-12	1.71e-11
ENSG00000163832	505.076	1.6841	0.752	1.413e-12	1.713e-11
ENSG00000188177	382.993	0.5269	-0.9243	1.425e-12	1.727e-11
ENSG00000163683	1925.6	0.5436	-0.8793	1.483e-12	1.796e-11
ENSG00000186862	87.5662	0.2913	-1.779	1.507e-12	1.823e-11
ENSG00000147862	2329.88	1.4048	0.4904	1.523e-12	1.84e-11
ENSG00000049656	2846.07	1.4407	0.5268	1.523e-12	1.84e-11
ENSG00000196187	631.942	0.5629	-0.8291	1.536e-12	1.854e-11
ENSG00000096696	524.7	0.5283	-0.9205	1.601e-12	1.931e-11
ENSG00000004478	841.106	1.6955	0.7617	1.643e-12	1.98e-11
ENSG00000170989	978.926	2.3123	1.2093	1.675e-12	2.017e-11
ENSG00000171302	1943.91	1.5223	0.6062	1.703e-12	2.049e-11
ENSG00000188994	1506.63	0.6754	-0.5662	1.736e-12	2.088e-11
ENSG00000124541	1138.74	1.5412	0.624	1.742e-12	2.093e-11
ENSG00000143942	179.688	2.3674	1.2433	1.806e-12	2.168e-11
ENSG00000185721	949.665	2	1	1.829e-12	2.193e-11
ENSG00000183763	272.736	2.6238	1.3917	1.833e-12	2.197e-11
ENSG00000183963	806.054	2.1826	1.126	1.837e-12	2.2e-11
ENSG00000196196	589.109	1.8327	0.874	1.865e-12	2.231e-11
ENSG00000021826	735.99	1.6607	0.7318	1.878e-12	2.246e-11
ENSG00000140511	53.2	0.1999	-2.323	1.909e-12	2.281e-11
ENSG00000090273	1887.91	1.5941	0.6727	1.929e-12	2.302e-11
ENSG00000213593	1803.47	1.5923	0.6711	1.989e-12	2.372e-11
ENSG00000178966	434.094	2.3958	1.2605	2e-12	2.384e-11
ENSG00000138107	2582.81	1.3998	0.4852	2.045e-12	2.435e-11
ENSG00000165678	4285.7	1.5485	0.6308	2.074e-12	2.469e-11
ENSG00000173674	1724.54	2.0466	1.0332	2.15e-12	2.557e-11
ENSG00000102218	777.116	1.569	0.6498	2.228e-12	2.648e-11
ENSG00000128944	1088.71	1.8919	0.9198	2.275e-12	2.702e-11
ENSG00000107815	482.33	1.6844	0.7522	2.287e-12	2.713e-11
ENSG00000001036	1773.37	1.6565	0.7282	2.289e-12	2.714e-11
ENSG00000095319	1177.28	1.8156	0.8604	2.306e-12	2.731e-11
ENSG00000160190	123.896	0.3718	-1.427	2.364e-12	2.798e-11
ENSG00000137975	53.8109	0.1829	-2.451	2.398e-12	2.837e-11
ENSG00000125124	490.265	0.5357	-0.9004	2.42e-12	2.86e-11
ENSG00000174840	1204.95	1.6244	0.6999	2.437e-12	2.878e-11
ENSG00000184271	143.414	0.3701	-1.434	2.442e-12	2.882e-11
ENSG00000158470	2871.45	0.5829	-0.7787	2.465e-12	2.907e-11
ENSG00000072195	871.287	0.496	-1.012	2.555e-12	3.011e-11
ENSG00000164106	27.8669	0.04318	-4.533	2.582e-12	3.04e-11
ENSG00000173548	444.471	0.5641	-0.826	2.59e-12	3.048e-11
ENSG00000116717	860.229	1.6825	0.7506	2.704e-12	3.178e-11
ENSG00000139679	210.105	0.4485	-1.157	2.769e-12	3.253e-11
ENSG00000198805	359.25	2.1526	1.1061	2.816e-12	3.306e-11
ENSG00000124207	4032.06	1.7694	0.8232	2.852e-12	3.345e-11
ENSG00000196363	624.829	1.6989	0.7646	2.877e-12	3.371e-11
ENSG00000196584	587.736	2.1604	1.1113	2.894e-12	3.389e-11
ENSG00000112306	3351.11	1.6766	0.7455	2.914e-12	3.41e-11
ENSG00000112208	973.861	1.5839	0.6634	2.955e-12	3.455e-11
ENSG00000101265	435.322	0.4694	-1.091	2.973e-12	3.474e-11
ENSG00000180613	36.1449	0.1075	-3.217	2.979e-12	3.478e-11
ENSG00000185515	1000.69	1.7318	0.7923	2.985e-12	3.482e-11
ENSG00000197756	5257.87	1.4654	0.5513	2.991e-12	3.487e-11
ENSG00000166881	1435.78	2.026	1.0186	3.015e-12	3.513e-11
ENSG00000106603	2280.87	0.7037	-0.507	3.042e-12	3.541e-11
ENSG00000135317	546.551	0.5893	-0.7628	3.074e-12	3.575e-11
ENSG00000130713	566.082	1.8937	0.9212	3.104e-12	3.608e-11
ENSG00000138675	366.485	2.9854	1.5779	3.267e-12	3.794e-11
ENSG00000133858	1174.25	0.6492	-0.6233	3.374e-12	3.915e-11
ENSG00000073737	35.4989	52.577	5.7164	3.384e-12	3.924e-11
ENSG00000007866	242.184	0.4168	-1.263	3.406e-12	3.947e-11
ENSG00000183087	1582.18	0.5895	-0.7625	3.409e-12	3.948e-11
ENSG00000103549	857.053	1.5259	0.6096	3.445e-12	3.986e-11
ENSG00000093167	1805.76	1.497	0.582	3.496e-12	4.042e-11
ENSG00000177570	261.724	0.47	-1.089	3.536e-12	4.083e-11
ENSG00000171724	167.917	0.4355	-1.199	3.537e-12	4.083e-11
ENSG00000126067	2713.38	1.6587	0.73	3.56e-12	4.107e-11
ENSG00000136560	1172.26	0.6476	-0.6268	3.684e-12	4.244e-11
ENSG00000127481	6566.22	0.6557	-0.6089	3.684e-12	4.244e-11
ENSG00000008988	4999	1.5156	0.5999	3.688e-12	4.245e-11
ENSG00000163347	425.595	0.3587	-1.479	3.897e-12	4.482e-11
ENSG00000120800	855.869	2.0616	1.0438	3.91e-12	4.493e-11
ENSG00000011105	425.516	0.5685	-0.8148	3.969e-12	4.558e-11
ENSG00000269825	192.281	2.2792	1.1885	3.992e-12	4.581e-11
ENSG00000144034	435.709	1.913	0.9358	4.002e-12	4.59e-11
ENSG00000198315	1728.38	0.6618	-0.5955	4.006e-12	4.59e-11
ENSG00000144369	794.162	0.5857	-0.7719	4.028e-12	4.612e-11
ENSG00000161638	1942.06	0.7011	-0.5123	4.102e-12	4.694e-11
ENSG00000097046	527.274	1.7792	0.8312	4.133e-12	4.726e-11
ENSG00000070961	2719.84	1.6091	0.6863	4.174e-12	4.769e-11
ENSG00000146281	1386.63	1.7345	0.7945	4.219e-12	4.816e-11
ENSG00000221955	146.077	0.3806	-1.394	4.241e-12	4.838e-11
ENSG00000186480	2857.02	3.886	1.9583	4.284e-12	4.881e-11
ENSG00000068366	6739.1	1.3784	0.463	4.285e-12	4.881e-11
ENSG00000127920	723.48	1.658	0.7295	4.341e-12	4.941e-11
ENSG00000197121	1042.77	0.6175	-0.6954	4.355e-12	4.953e-11
ENSG00000203780	45.7486	0.1243	-3.008	4.368e-12	4.964e-11
ENSG00000010278	2030.98	0.6645	-0.5897	4.379e-12	4.973e-11
ENSG00000124562	1722.33	1.6442	0.7174	4.414e-12	5.009e-11
ENSG00000181924	692.62	1.8891	0.9177	4.455e-12	5.052e-11
ENSG00000160285	1517.8	1.9251	0.9449	4.503e-12	5.102e-11
ENSG00000221867	869.609	1.6718	0.7414	4.541e-12	5.142e-11
ENSG00000177469	9550.73	1.3976	0.483	4.553e-12	5.151e-11
ENSG00000080839	696.351	1.8732	0.9055	4.58e-12	5.179e-11
ENSG00000103642	667.745	1.6012	0.6792	4.614e-12	5.214e-11
ENSG00000136448	3453.7	1.389	0.4741	4.676e-12	5.28e-11
ENSG00000100605	628.11	1.6598	0.731	4.689e-12	5.291e-11
ENSG00000165119	10333.3	1.4102	0.4959	4.846e-12	5.463e-11
ENSG00000106244	3856	1.4879	0.5733	4.855e-12	5.469e-11
ENSG00000088833	1004.95	1.5608	0.6423	4.915e-12	5.533e-11
ENSG00000119899	828.948	0.5792	-0.7878	4.989e-12	5.612e-11
ENSG00000174080	296.329	0.4467	-1.163	5.028e-12	5.652e-11
ENSG00000206199	28.0283	0.06967	-3.843	5.065e-12	5.689e-11
ENSG00000069424	474.488	0.4823	-1.052	5.081e-12	5.703e-11
ENSG00000169679	1648.96	2.0138	1.0099	5.091e-12	5.71e-11
ENSG00000167553	3353	1.9584	0.9697	5.555e-12	6.226e-11
ENSG00000173113	1041.86	1.5879	0.6672	5.649e-12	6.327e-11
ENSG00000125170	126.396	0.3931	-1.347	5.698e-12	6.377e-11
ENSG00000164346	2251.25	1.7578	0.8138	5.707e-12	6.382e-11
ENSG00000155876	1947.02	1.4324	0.5184	5.776e-12	6.454e-11
ENSG00000204138	1406.61	1.4796	0.5652	5.78e-12	6.455e-11
ENSG00000071189	1982.32	0.7139	-0.4863	5.819e-12	6.493e-11
ENSG00000086827	627.462	1.975	0.9818	5.854e-12	6.528e-11
ENSG00000086589	1336.94	1.6417	0.7152	5.87e-12	6.54e-11
ENSG00000141380	1227.76	1.5288	0.6124	6.032e-12	6.717e-11
ENSG00000136859	55.0661	0.003243	-8.269	6.332e-12	7.046e-11
ENSG00000164081	446.876	1.7869	0.8374	6.371e-12	7.083e-11
ENSG00000167862	479.195	1.8163	0.861	6.382e-12	7.091e-11
ENSG00000239306	641.749	1.6514	0.7237	6.51e-12	7.228e-11
ENSG00000088538	584.185	0.5462	-0.8725	6.535e-12	7.25e-11
ENSG00000115902	346.349	1.9347	0.9521	6.587e-12	7.303e-11
ENSG00000136997	596.669	2.0307	1.022	6.638e-12	7.354e-11
ENSG00000205581	3377.02	1.5952	0.6738	7.022e-12	7.773e-11
ENSG00000157617	892.433	0.5762	-0.7955	7.047e-12	7.796e-11
ENSG00000145147	3067.23	1.874	0.9061	7.129e-12	7.88e-11
ENSG00000105810	2678.82	1.6206	0.6966	7.178e-12	7.93e-11
ENSG00000103423	938.967	1.5297	0.6133	7.35e-12	8.114e-11
ENSG00000125970	1337	1.5874	0.6667	7.443e-12	8.21e-11
ENSG00000175395	433.046	0.5552	-0.8489	7.646e-12	8.428e-11
ENSG00000196782	125.734	0.3885	-1.364	7.653e-12	8.43e-11
ENSG00000145014	780.928	0.6491	-0.6235	7.659e-12	8.43e-11
ENSG00000139044	31.2769	0.06332	-3.981	7.709e-12	8.48e-11
ENSG00000018236	604.964	0.5513	-0.859	7.736e-12	8.503e-11
ENSG00000115107	511.861	0.5468	-0.871	7.777e-12	8.542e-11
ENSG00000139291	738.846	1.9241	0.9442	7.837e-12	8.602e-11
ENSG00000171204	1006.81	1.5409	0.6238	7.885e-12	8.648e-11
ENSG00000122406	7039.06	1.5581	0.6398	8.038e-12	8.81e-11
ENSG00000118181	3658.21	1.4394	0.5254	8.068e-12	8.836e-11
ENSG00000118432	3470.67	0.1771	-2.497	8.077e-12	8.84e-11
ENSG00000133424	250.125	0.4056	-1.302	8.092e-12	8.85e-11
ENSG00000023697	499.512	1.7123	0.776	8.144e-12	8.901e-11
ENSG00000144713	5139.56	1.6154	0.6919	8.23e-12	8.988e-11
ENSG00000165300	399.825	0.5225	-0.9366	8.264e-12	9.019e-11
ENSG00000134779	1227.86	1.4929	0.5781	8.378e-12	9.137e-11
ENSG00000170248	3886.66	1.4753	0.561	8.389e-12	9.142e-11
ENSG00000204673	902.937	1.6062	0.6836	8.489e-12	9.245e-11
ENSG00000116584	1984.24	0.5838	-0.7764	8.612e-12	9.373e-11
ENSG00000182718	45894.4	1.3106	0.3902	8.694e-12	9.454e-11
ENSG00000104774	797.027	0.6212	-0.6868	8.751e-12	9.51e-11
ENSG00000136274	151.939	0.3777	-1.405	8.816e-12	9.573e-11
ENSG00000161526	1863.33	1.4618	0.5477	8.897e-12	9.654e-11
ENSG00000143368	1168.56	1.595	0.6735	9.01e-12	9.771e-11
ENSG00000110330	2920.45	1.7573	0.8133	9.38e-12	1.016e-10
ENSG00000128683	240.442	0.5122	-0.9652	9.406e-12	1.019e-10
ENSG00000163449	60.7465	0.2379	-2.071	9.504e-12	1.028e-10
ENSG00000122692	1972.07	1.4553	0.5413	9.514e-12	1.028e-10
ENSG00000175182	505.364	0.5668	-0.8192	9.519e-12	1.028e-10
ENSG00000163950	1499.42	1.5789	0.6589	9.521e-12	1.028e-10
ENSG00000134001	2795.19	1.5553	0.6372	9.666e-12	1.043e-10
ENSG00000050165	4536.74	0.7172	-0.4795	9.983e-12	1.076e-10
ENSG00000110921	228.64	2.2483	1.1689	1.002e-11	1.079e-10
ENSG00000146067	510.463	0.5509	-0.8602	1.021e-11	1.1e-10
ENSG00000154175	1227.24	0.4663	-1.101	1.033e-11	1.112e-10
ENSG00000141258	595.379	0.5779	-0.7911	1.043e-11	1.121e-10
ENSG00000183762	245.653	0.454	-1.139	1.045e-11	1.123e-10
ENSG00000171940	2281.56	0.681	-0.5543	1.048e-11	1.126e-10
ENSG00000163806	56.2745	0.2407	-2.055	1.055e-11	1.132e-10
ENSG00000110047	970.339	1.6259	0.7013	1.06e-11	1.137e-10
ENSG00000175928	767.088	0.5102	-0.9707	1.098e-11	1.177e-10
ENSG00000162595	99.1486	3.1183	1.6407	1.124e-11	1.203e-10
ENSG00000169180	1823.2	1.471	0.5568	1.156e-11	1.237e-10
ENSG00000115461	30512.5	0.0275	-5.184	1.159e-11	1.239e-10
ENSG00000109089	685.308	0.5163	-0.9536	1.19e-11	1.272e-10
ENSG00000153832	153.521	0.399	-1.326	1.202e-11	1.283e-10
ENSG00000181649	131.779	2.708	1.4373	1.219e-11	1.3e-10
ENSG00000152601	3187.35	1.755	0.8115	1.228e-11	1.309e-10
ENSG00000149571	87.9825	2.9901	1.5802	1.264e-11	1.346e-10
ENSG00000168005	451.473	1.7823	0.8338	1.264e-11	1.346e-10
ENSG00000125450	1002.37	1.6652	0.7357	1.274e-11	1.356e-10
ENSG00000125319	191.622	2.3723	1.2463	1.283e-11	1.364e-10
ENSG00000138439	230.785	0.4688	-1.093	1.295e-11	1.376e-10
ENSG00000136830	2862.79	1.5025	0.5874	1.323e-11	1.405e-10
ENSG00000115318	73.3538	0.2092	-2.257	1.34e-11	1.422e-10
ENSG00000175066	715.057	0.605	-0.7249	1.344e-11	1.425e-10
ENSG00000215717	1518.2	0.6975	-0.5197	1.345e-11	1.426e-10
ENSG00000172661	1248.92	1.4708	0.5566	1.355e-11	1.435e-10
ENSG00000162409	1060.26	0.5893	-0.7628	1.42e-11	1.502e-10
ENSG00000117586	443.984	0.5275	-0.9228	1.422e-11	1.503e-10
ENSG00000100731	2134.76	0.706	-0.5023	1.427e-11	1.508e-10
ENSG00000111737	836.013	1.6838	0.7517	1.43e-11	1.51e-10
ENSG00000097021	1094.55	1.7608	0.8163	1.445e-11	1.525e-10
ENSG00000140694	537.768	1.6313	0.706	1.463e-11	1.543e-10
ENSG00000105559	477.279	0.4788	-1.062	1.479e-11	1.559e-10
ENSG00000164989	127.248	2.6771	1.4206	1.494e-11	1.573e-10
ENSG00000153044	677.712	1.7793	0.8313	1.518e-11	1.597e-10
ENSG00000101126	2924.54	0.7209	-0.4722	1.537e-11	1.617e-10
ENSG00000187244	690.043	0.2151	-2.217	1.567e-11	1.646e-10
ENSG00000103460	26.0636	0.03251	-4.943	1.593e-11	1.674e-10
ENSG00000152049	596.861	0.4285	-1.223	1.602e-11	1.682e-10
ENSG00000100216	759.323	1.8195	0.8636	1.607e-11	1.686e-10
ENSG00000144583	34.1309	11.1613	3.4804	1.61e-11	1.688e-10
ENSG00000157353	221.108	0.484	-1.047	1.664e-11	1.743e-10
ENSG00000124795	8571.26	1.6701	0.7399	1.697e-11	1.776e-10
ENSG00000087365	4290.04	1.3814	0.4661	1.713e-11	1.792e-10
ENSG00000120697	425.172	1.7229	0.7848	1.717e-11	1.795e-10
ENSG00000121653	237.94	0.4432	-1.174	1.736e-11	1.813e-10
ENSG00000151789	132.81	0.2968	-1.752	1.742e-11	1.819e-10
ENSG00000170275	5136.1	1.4389	0.525	1.758e-11	1.834e-10
ENSG00000103449	359.6	0.5576	-0.8426	1.771e-11	1.846e-10
ENSG00000095002	1089.55	1.6577	0.7292	1.774e-11	1.848e-10
ENSG00000006652	685.013	0.616	-0.699	1.778e-11	1.851e-10
ENSG00000127418	2147.14	1.4457	0.5318	1.784e-11	1.856e-10
ENSG00000197694	5519.25	1.3692	0.4533	1.817e-11	1.889e-10
ENSG00000154856	29.4286	0.09061	-3.464	1.844e-11	1.916e-10
ENSG00000171298	406.083	0.3825	-1.386	1.849e-11	1.919e-10
ENSG00000179111	106.113	0.3205	-1.641	1.871e-11	1.942e-10
ENSG00000050405	3395.7	1.3599	0.4435	1.896e-11	1.966e-10
ENSG00000159131	1590.2	1.4329	0.5189	1.913e-11	1.983e-10
ENSG00000067208	1030.66	0.639	-0.6461	1.916e-11	1.984e-10
ENSG00000144857	177.58	0.399	-1.326	1.927e-11	1.994e-10
ENSG00000183647	240.778	2.162	1.1123	1.963e-11	2.03e-10
ENSG00000170899	395.096	0.5211	-0.9403	2.014e-11	2.082e-10
ENSG00000140557	29.5908	0.02268	-5.462	2.023e-11	2.089e-10
ENSG00000005339	963.302	1.5092	0.5938	2.032e-11	2.097e-10
ENSG00000188643	1703.19	1.7393	0.7985	2.048e-11	2.112e-10
ENSG00000101871	1396.91	1.5154	0.5997	2.098e-11	2.162e-10
ENSG00000198168	496.1	1.7596	0.8153	2.105e-11	2.168e-10
ENSG00000065989	32.6668	0.1308	-2.934	2.108e-11	2.169e-10
ENSG00000278259	1257.84	1.6176	0.6938	2.151e-11	2.213e-10
ENSG00000166197	2703.24	1.6026	0.6804	2.153e-11	2.213e-10
ENSG00000137285	158.874	0.406	-1.3	2.172e-11	2.231e-10
ENSG00000196704	1383.19	1.5209	0.6049	2.188e-11	2.246e-10
ENSG00000136381	2078.89	0.7062	-0.5019	2.217e-11	2.274e-10
ENSG00000249992	251.349	1.8851	0.9146	2.277e-11	2.334e-10
ENSG00000185480	319.773	2.1975	1.1359	2.306e-11	2.363e-10
ENSG00000118508	1511.02	1.5088	0.5934	2.334e-11	2.39e-10
ENSG00000108091	2297.57	1.4335	0.5195	2.354e-11	2.408e-10
ENSG00000181751	527.953	1.6669	0.7371	2.356e-11	2.409e-10
ENSG00000171451	269.508	2.3494	1.2323	2.379e-11	2.431e-10
ENSG00000040933	741.634	0.6399	-0.6441	2.399e-11	2.449e-10
ENSG00000180776	2479.96	1.6577	0.7292	2.4e-11	2.449e-10
ENSG00000197147	232.558	0.5029	-0.9918	2.409e-11	2.457e-10
ENSG00000128708	1834.06	1.6372	0.7112	2.428e-11	2.473e-10
ENSG00000198924	482.272	1.7143	0.7776	2.429e-11	2.473e-10
ENSG00000261236	350.768	1.7949	0.8439	2.434e-11	2.475e-10
ENSG00000120053	1017.48	1.5851	0.6645	2.434e-11	2.475e-10
ENSG00000137713	1188.55	1.6378	0.7118	2.492e-11	2.533e-10
ENSG00000134291	1998.06	1.492	0.5773	2.5e-11	2.539e-10
ENSG00000176087	1172.43	1.4928	0.5781	2.555e-11	2.593e-10
ENSG00000094975	3354.67	0.7192	-0.4755	2.585e-11	2.622e-10
ENSG00000198729	116.062	0.3938	-1.345	2.607e-11	2.642e-10
ENSG00000032389	434.318	1.7414	0.8003	2.654e-11	2.689e-10
ENSG00000162302	499.64	2.0669	1.0475	2.693e-11	2.726e-10
ENSG00000152620	2467.03	0.27	-1.889	2.734e-11	2.765e-10
ENSG00000136813	1882.67	1.4118	0.4975	2.758e-11	2.789e-10
ENSG00000244754	1618.52	0.7023	-0.5099	2.784e-11	2.813e-10
ENSG00000133466	53.6025	0.2487	-2.008	2.795e-11	2.822e-10
ENSG00000114450	1383.02	1.6627	0.7335	2.806e-11	2.831e-10
ENSG00000234127	1344.48	1.4445	0.5306	2.818e-11	2.841e-10
ENSG00000145741	5307.9	1.5966	0.675	2.826e-11	2.848e-10
ENSG00000082898	6217.58	1.5932	0.6719	2.835e-11	2.855e-10
ENSG00000167118	369.579	1.7903	0.8402	2.858e-11	2.877e-10
ENSG00000152952	10015.4	0.6121	-0.7083	2.874e-11	2.89e-10
ENSG00000144228	696.831	0.62	-0.6896	2.886e-11	2.901e-10
ENSG00000277586	3013.6	0.6102	-0.7127	2.898e-11	2.91e-10
ENSG00000092201	3715.26	1.5497	0.632	2.938e-11	2.949e-10
ENSG00000090470	435.081	1.9169	0.9388	2.982e-11	2.991e-10
ENSG00000145861	63.4796	3.3993	1.7652	2.985e-11	2.993e-10
ENSG00000110700	2639.25	1.5632	0.6445	3.069e-11	3.074e-10
ENSG00000130520	1253.16	1.6268	0.702	3.087e-11	3.09e-10
ENSG00000105372	3211.51	1.5151	0.5994	3.165e-11	3.166e-10
ENSG00000185436	78.6466	0.2913	-1.779	3.174e-11	3.174e-10
ENSG00000011295	2312.32	0.6957	-0.5235	3.198e-11	3.195e-10
ENSG00000137834	304.679	2.1169	1.082	3.222e-11	3.218e-10
ENSG00000175265	267.732	0.4827	-1.051	3.254e-11	3.247e-10
ENSG00000180998	369.296	0.5297	-0.9168	3.301e-11	3.292e-10
ENSG00000165501	232.423	2.0545	1.0388	3.341e-11	3.329e-10
ENSG00000077549	3399.47	1.384	0.4689	3.378e-11	3.364e-10
ENSG00000167191	145.215	0.4005	-1.32	3.418e-11	3.402e-10
ENSG00000197498	1082.01	1.7466	0.8045	3.434e-11	3.416e-10
ENSG00000153291	249.791	0.3267	-1.614	3.534e-11	3.513e-10
ENSG00000158545	814.673	1.5481	0.6305	3.652e-11	3.628e-10
ENSG00000100220	1673.93	1.5972	0.6755	3.676e-11	3.649e-10
ENSG00000173418	714.828	1.7231	0.785	3.696e-11	3.667e-10
ENSG00000182700	326.925	0.5458	-0.8735	3.732e-11	3.7e-10
ENSG00000167580	38.9906	0.1222	-3.033	3.757e-11	3.721e-10
ENSG00000277363	28.4997	0.02385	-5.39	3.758e-11	3.721e-10
ENSG00000157557	1555.14	0.6622	-0.5946	3.824e-11	3.784e-10
ENSG00000177200	2728.22	0.7108	-0.4925	3.843e-11	3.801e-10
ENSG00000110002	87.7289	0.3034	-1.721	4.022e-11	3.973e-10
ENSG00000139354	994.394	1.8821	0.9124	4.023e-11	3.973e-10
ENSG00000108298	7429.64	1.4592	0.5452	4.147e-11	4.093e-10
ENSG00000110675	46.4123	0.2126	-2.234	4.151e-11	4.095e-10
ENSG00000187531	622.049	1.5625	0.6439	4.176e-11	4.117e-10
ENSG00000165757	134.602	0.4245	-1.236	4.228e-11	4.165e-10
ENSG00000128710	658.69	0.6263	-0.6751	4.304e-11	4.237e-10
ENSG00000138821	1202.01	1.7713	0.8248	4.386e-11	4.315e-10
ENSG00000099889	84.3351	0.343	-1.544	4.397e-11	4.323e-10
ENSG00000102024	13317.5	1.4378	0.5238	4.4e-11	4.323e-10
ENSG00000126088	1149.29	1.5819	0.6617	4.402e-11	4.323e-10
ENSG00000057608	5022.09	1.5103	0.5948	4.451e-11	4.368e-10
ENSG00000174231	7861.92	1.4323	0.5183	4.471e-11	4.385e-10
ENSG00000101210	675.249	0.4526	-1.144	4.489e-11	4.399e-10
ENSG00000130202	1500.85	0.6207	-0.6881	4.503e-11	4.41e-10
ENSG00000155760	634.821	0.6063	-0.722	4.54e-11	4.443e-10
ENSG00000122691	157.97	0.4418	-1.179	4.549e-11	4.449e-10
ENSG00000130023	531.578	0.6055	-0.7237	4.657e-11	4.553e-10
ENSG00000163064	80.9859	0.3161	-1.661	4.755e-11	4.646e-10
ENSG00000181904	3033.79	0.6987	-0.5173	4.763e-11	4.65e-10
ENSG00000144712	53.8955	0.2448	-2.031	4.841e-11	4.723e-10
ENSG00000058804	1757.91	1.8084	0.8547	4.857e-11	4.736e-10
ENSG00000084463	1691.91	1.5805	0.6604	4.912e-11	4.787e-10
ENSG00000108523	1242.99	1.4496	0.5357	4.922e-11	4.793e-10
ENSG00000111058	878.291	0.5721	-0.8056	4.963e-11	4.83e-10
ENSG00000166448	30.8678	0.1152	-3.118	4.986e-11	4.85e-10
ENSG00000116898	868.65	1.5716	0.6523	5.015e-11	4.875e-10
ENSG00000153157	28.2875	0.1016	-3.299	5.032e-11	4.888e-10
ENSG00000181444	25.8478	0.08399	-3.574	5.079e-11	4.93e-10
ENSG00000211448	1237.08	1.9999	0.9999	5.092e-11	4.94e-10
ENSG00000118193	1153.92	2.0173	1.0124	5.097e-11	4.942e-10
ENSG00000100321	136.569	0.3279	-1.609	5.12e-11	4.961e-10
ENSG00000101911	718.896	1.7549	0.8114	5.206e-11	5.041e-10
ENSG00000111639	995.101	1.7536	0.8103	5.249e-11	5.079e-10
ENSG00000123933	583.117	0.4778	-1.066	5.36e-11	5.182e-10
ENSG00000198554	634.169	1.9216	0.9423	5.361e-11	5.182e-10
ENSG00000033011	204.555	2.0775	1.0549	5.371e-11	5.187e-10
ENSG00000253729	6990.47	1.4719	0.5577	5.395e-11	5.208e-10
ENSG00000119138	730.592	0.5461	-0.8727	5.463e-11	5.271e-10
ENSG00000142676	4870.15	1.4727	0.5585	5.483e-11	5.286e-10
ENSG00000184220	391.162	2.0121	1.0087	5.588e-11	5.384e-10
ENSG00000047849	7732.04	1.3255	0.4065	5.712e-11	5.5e-10
ENSG00000204386	1344.24	1.5677	0.6486	5.82e-11	5.6e-10
ENSG00000182963	1205.16	1.6877	0.755	5.969e-11	5.74e-10
ENSG00000185753	703.185	0.6167	-0.6974	5.993e-11	5.759e-10
ENSG00000112655	1542.45	0.577	-0.7935	6.164e-11	5.92e-10
ENSG00000197217	2506.76	0.6661	-0.5863	6.249e-11	5.996e-10
ENSG00000136982	255.876	1.9573	0.9688	6.25e-11	5.996e-10
ENSG00000105640	4758.11	1.5401	0.623	6.275e-11	6.015e-10
ENSG00000108506	749.741	1.636	0.7102	6.38e-11	6.112e-10
ENSG00000133884	917.585	1.547	0.6294	6.429e-11	6.156e-10
ENSG00000198625	1332.22	0.6533	-0.6141	6.483e-11	6.203e-10
ENSG00000148303	7859.86	1.5349	0.6182	6.569e-11	6.282e-10
ENSG00000141994	251.026	2.3995	1.2627	6.611e-11	6.318e-10
ENSG00000134352	7197.82	1.4299	0.516	6.618e-11	6.32e-10
ENSG00000100505	121.141	0.4099	-1.287	6.621e-11	6.32e-10
ENSG00000006634	977.7	1.8861	0.9154	6.695e-11	6.386e-10
ENSG00000075213	2793.13	0.6475	-0.6271	6.831e-11	6.512e-10
ENSG00000077942	1655.86	0.5177	-0.9499	7.042e-11	6.709e-10
ENSG00000100325	845.852	1.4982	0.5832	7.111e-11	6.771e-10
ENSG00000139496	2373.25	1.5965	0.6749	7.13e-11	6.785e-10
ENSG00000243156	1335.32	1.433	0.5191	7.163e-11	6.812e-10
ENSG00000133316	322.87	1.7493	0.8068	7.401e-11	7.034e-10
ENSG00000109519	755.681	1.5395	0.6225	7.411e-11	7.039e-10
ENSG00000120868	552.095	1.5864	0.6658	7.431e-11	7.053e-10
ENSG00000149968	51.502	7.7744	2.9587	7.566e-11	7.177e-10
ENSG00000137103	229.557	0.4132	-1.275	7.57e-11	7.177e-10
ENSG00000084623	4118.23	1.4376	0.5236	7.586e-11	7.188e-10
ENSG00000068885	707.799	0.6112	-0.7103	7.643e-11	7.237e-10
ENSG00000131747	10248.5	1.8322	0.8735	7.738e-11	7.322e-10
ENSG00000106078	39.4498	0.008448	-6.887	7.837e-11	7.411e-10
ENSG00000115226	187.757	0.4261	-1.231	7.908e-11	7.474e-10
ENSG00000101935	909.506	1.7768	0.8293	7.966e-11	7.524e-10
ENSG00000196405	256.921	0.4843	-1.046	7.975e-11	7.528e-10
ENSG00000117569	811.331	0.6127	-0.7069	8.051e-11	7.595e-10
ENSG00000137210	744.129	1.7587	0.8145	8.095e-11	7.632e-10
ENSG00000143162	383.705	0.5629	-0.8291	8.155e-11	7.683e-10
ENSG00000072571	1171.56	3.7172	1.8942	8.313e-11	7.828e-10
ENSG00000163013	89.8147	0.3273	-1.611	8.381e-11	7.887e-10
ENSG00000133216	725.737	1.6959	0.762	8.423e-11	7.922e-10
ENSG00000145730	5250.32	0.66	-0.5994	8.547e-11	8.034e-10
ENSG00000186767	737.655	1.6248	0.7002	8.61e-11	8.088e-10
ENSG00000160712	126.362	0.386	-1.373	8.644e-11	8.115e-10
ENSG00000110713	2297.95	1.4999	0.5849	8.8e-11	8.256e-10
ENSG00000107331	422.02	0.4473	-1.161	8.918e-11	8.362e-10
ENSG00000168264	1078.86	0.6626	-0.5937	8.989e-11	8.423e-10
ENSG00000176971	42.8708	0.1023	-3.289	9.018e-11	8.445e-10
ENSG00000142507	1621.28	1.6045	0.6822	9.039e-11	8.46e-10
ENSG00000173599	594.618	0.4043	-1.306	9.116e-11	8.527e-10
ENSG00000189339	1459.32	0.648	-0.6258	9.122e-11	8.527e-10
ENSG00000106976	773.378	0.6072	-0.7197	9.137e-11	8.536e-10
ENSG00000089327	596.307	2.0352	1.0252	9.175e-11	8.567e-10
ENSG00000169609	332.095	0.5467	-0.8711	9.185e-11	8.571e-10
ENSG00000162775	409.28	1.6645	0.7351	9.256e-11	8.631e-10
ENSG00000144821	43.0919	5.7926	2.5342	9.364e-11	8.727e-10
ENSG00000120526	807.887	1.6175	0.6938	9.426e-11	8.779e-10
ENSG00000171497	358.974	1.7993	0.8475	9.451e-11	8.797e-10
ENSG00000007944	514.091	0.5592	-0.8387	9.808e-11	9.124e-10
ENSG00000138678	240.58	2.5942	1.3753	9.814e-11	9.124e-10
ENSG00000163584	415.719	1.695	0.7613	9.928e-11	9.224e-10
ENSG00000163527	6629.25	1.4519	0.5379	1.002e-10	9.308e-10
ENSG00000185619	1202.63	0.7007	-0.5131	1.016e-10	9.43e-10
ENSG00000102317	3628.87	1.8701	0.9031	1.027e-10	9.52e-10
ENSG00000168710	4640	0.7197	-0.4746	1.027e-10	9.52e-10
ENSG00000213024	1224.89	1.5774	0.6575	1.032e-10	9.556e-10
ENSG00000288920	281.211	1.8834	0.9133	1.032e-10	9.556e-10
ENSG00000277791	1994.41	1.6016	0.6796	1.054e-10	9.753e-10
ENSG00000065618	317.279	0.366	-1.45	1.064e-10	9.834e-10
ENSG00000177600	1656.01	1.4461	0.5322	1.068e-10	9.869e-10
ENSG00000108352	186.227	0.4813	-1.055	1.069e-10	9.869e-10
ENSG00000108830	35.4769	0.1292	-2.953	1.087e-10	1.004e-09
ENSG00000101811	625.687	1.7872	0.8377	1.088e-10	1.004e-09
ENSG00000147164	1695.02	1.4307	0.5167	1.12e-10	1.032e-09
ENSG00000143845	172.73	0.4531	-1.142	1.121e-10	1.032e-09
ENSG00000160193	143.544	2.2807	1.1895	1.121e-10	1.032e-09
ENSG00000134287	2288.41	1.4625	0.5485	1.127e-10	1.037e-09
ENSG00000082516	873.477	1.6255	0.7009	1.136e-10	1.045e-09
ENSG00000163629	1121.5	0.6074	-0.7194	1.149e-10	1.056e-09
ENSG00000213585	4532.28	1.602	0.6798	1.16e-10	1.065e-09
ENSG00000172465	531.8	1.6109	0.6878	1.165e-10	1.07e-09
ENSG00000181938	363.765	1.8268	0.8693	1.178e-10	1.08e-09
ENSG00000120699	755.37	1.7991	0.8473	1.191e-10	1.092e-09
ENSG00000110318	260.636	0.5237	-0.9333	1.191e-10	1.092e-09
ENSG00000050344	755.469	0.6454	-0.6317	1.192e-10	1.092e-09
ENSG00000185818	101.041	0.2875	-1.798	1.197e-10	1.095e-09
ENSG00000115271	719.757	0.6564	-0.6073	1.215e-10	1.112e-09
ENSG00000100196	1001.25	0.6586	-0.6026	1.225e-10	1.12e-09
ENSG00000074219	415.23	0.4672	-1.098	1.226e-10	1.12e-09
ENSG00000213366	244.567	0.4012	-1.317	1.235e-10	1.127e-09
ENSG00000105516	198.044	0.3807	-1.393	1.24e-10	1.131e-09
ENSG00000172915	408.998	0.544	-0.8784	1.243e-10	1.134e-09
ENSG00000033122	127.85	0.4233	-1.24	1.255e-10	1.144e-09
ENSG00000178904	1293.4	0.6861	-0.5435	1.255e-10	1.144e-09
ENSG00000174282	2293.12	0.6641	-0.5905	1.269e-10	1.155e-09
ENSG00000100129	1584.99	1.4724	0.5581	1.282e-10	1.167e-09
ENSG00000221983	3747.89	1.5488	0.6311	1.288e-10	1.171e-09
ENSG00000136108	2626.6	1.8395	0.8793	1.302e-10	1.184e-09
ENSG00000158528	998.16	0.592	-0.7563	1.318e-10	1.197e-09
ENSG00000162729	426.339	0.4954	-1.013	1.354e-10	1.229e-09
ENSG00000198055	612.875	1.5913	0.6702	1.358e-10	1.232e-09
ENSG00000204628	10958.1	1.3718	0.456	1.394e-10	1.264e-09
ENSG00000144061	157.979	0.4472	-1.161	1.423e-10	1.29e-09
ENSG00000117394	4085.83	1.3635	0.4473	1.43e-10	1.295e-09
ENSG00000143815	2605.25	1.5656	0.6467	1.436e-10	1.3e-09
ENSG00000198876	1749.1	1.4153	0.5011	1.439e-10	1.301e-09
ENSG00000111252	1652.07	1.8349	0.8757	1.449e-10	1.31e-09
ENSG00000138303	797.221	1.4978	0.5829	1.455e-10	1.314e-09
ENSG00000247077	709.23	1.6867	0.7542	1.457e-10	1.316e-09
ENSG00000103966	1440.72	1.4994	0.5844	1.462e-10	1.319e-09
ENSG00000110321	17200.9	1.6291	0.7041	1.534e-10	1.383e-09
ENSG00000184678	65.9201	3.2003	1.6782	1.545e-10	1.393e-09
ENSG00000244731	38.6565	0.1503	-2.734	1.596e-10	1.437e-09
ENSG00000075292	2502.04	0.7364	-0.4414	1.605e-10	1.445e-09
ENSG00000165548	30.1994	0.1252	-2.998	1.664e-10	1.497e-09
ENSG00000198846	387.328	0.5752	-0.7979	1.692e-10	1.521e-09
ENSG00000180185	310.739	1.8461	0.8845	1.722e-10	1.548e-09
ENSG00000183955	1151.71	1.5983	0.6766	1.725e-10	1.55e-09
ENSG00000134853	2147.38	0.1545	-2.695	1.738e-10	1.56e-09
ENSG00000187634	241.769	2.0801	1.0567	1.745e-10	1.566e-09
ENSG00000086475	1293.6	1.6032	0.681	1.753e-10	1.572e-09
ENSG00000143228	1035.4	2.0444	1.0316	1.777e-10	1.592e-09
ENSG00000173085	392.86	1.7126	0.7762	1.778e-10	1.592e-09
ENSG00000156011	995.958	0.6449	-0.6329	1.787e-10	1.6e-09
ENSG00000075624	62219.2	1.3293	0.4107	1.849e-10	1.654e-09
ENSG00000163734	59.3678	3.5601	1.8319	1.87e-10	1.672e-09
ENSG00000089820	37.411	0.1793	-2.479	1.873e-10	1.673e-09
ENSG00000141736	1235.9	0.5888	-0.7642	1.873e-10	1.673e-09
ENSG00000204186	873.105	0.6089	-0.7156	1.888e-10	1.685e-09
ENSG00000119655	855.186	1.5714	0.652	1.907e-10	1.701e-09
ENSG00000147274	4970.28	1.3349	0.4168	1.913e-10	1.705e-09
ENSG00000185033	849.236	0.5161	-0.9541	1.921e-10	1.712e-09
ENSG00000278845	749.258	1.5475	0.6299	1.924e-10	1.713e-09
ENSG00000125772	868.765	0.6485	-0.6248	1.926e-10	1.714e-09
ENSG00000205542	20903.2	0.6868	-0.5421	1.949e-10	1.734e-09
ENSG00000162426	48.6002	0.2308	-2.115	1.951e-10	1.734e-09
ENSG00000164877	369.36	0.5308	-0.9137	1.962e-10	1.743e-09
ENSG00000151575	127.033	0.4228	-1.242	1.985e-10	1.762e-09
ENSG00000162733	2153.28	0.6236	-0.6814	1.986e-10	1.762e-09
ENSG00000170006	480.736	1.7452	0.8034	1.994e-10	1.769e-09
ENSG00000169446	2325.59	1.4381	0.5242	2.016e-10	1.787e-09
ENSG00000182534	3688.77	1.366	0.45	2.044e-10	1.811e-09
ENSG00000112584	1313.74	0.6919	-0.5314	2.053e-10	1.818e-09
ENSG00000129116	5832.02	0.7435	-0.4276	2.06e-10	1.823e-09
ENSG00000146555	438.623	0.6146	-0.7023	2.114e-10	1.869e-09
ENSG00000051180	241.82	2.1245	1.0871	2.134e-10	1.886e-09
ENSG00000130649	75.6443	0.3006	-1.734	2.206e-10	1.948e-09
ENSG00000076043	678.854	1.577	0.6572	2.218e-10	1.958e-09
ENSG00000164053	228.14	2.1139	1.0799	2.226e-10	1.964e-09
ENSG00000173473	2735.51	1.4815	0.5671	2.253e-10	1.986e-09
ENSG00000163634	969.446	1.5441	0.6268	2.263e-10	1.994e-09
ENSG00000184465	428.616	0.56	-0.8364	2.292e-10	2.019e-09
ENSG00000105649	82.3002	0.3556	-1.492	2.317e-10	2.04e-09
ENSG00000125944	5430.28	1.4376	0.5237	2.325e-10	2.045e-09
ENSG00000136147	318.497	0.4694	-1.091	2.334e-10	2.052e-09
ENSG00000183978	552.211	1.8705	0.9034	2.34e-10	2.056e-09
ENSG00000084774	1056.29	1.4781	0.5637	2.349e-10	2.063e-09
ENSG00000025772	1042.07	1.6419	0.7154	2.35e-10	2.063e-09
ENSG00000137100	825.592	1.7274	0.7886	2.356e-10	2.067e-09
ENSG00000132382	935.794	1.5613	0.6427	2.363e-10	2.072e-09
ENSG00000214078	1188.85	0.691	-0.5332	2.423e-10	2.123e-09
ENSG00000112183	1227.95	0.6989	-0.5169	2.448e-10	2.144e-09
ENSG00000118985	4296.7	1.5671	0.6481	2.45e-10	2.144e-09
ENSG00000204256	4365.26	1.366	0.45	2.452e-10	2.145e-09
ENSG00000055609	2284.04	0.6582	-0.6033	2.476e-10	2.165e-09
ENSG00000138593	1806.46	0.7083	-0.4975	2.502e-10	2.186e-09
ENSG00000138613	298.926	0.5366	-0.8982	2.59e-10	2.262e-09
ENSG00000137831	2405.65	0.646	-0.6304	2.597e-10	2.267e-09
ENSG00000122550	1351.14	0.696	-0.5228	2.626e-10	2.29e-09
ENSG00000139726	2019.72	1.6325	0.7071	2.629e-10	2.29e-09
ENSG00000136682	916.187	0.6533	-0.6141	2.629e-10	2.29e-09
ENSG00000167685	338.36	0.5266	-0.9253	2.714e-10	2.363e-09
ENSG00000127337	362.485	1.7662	0.8207	2.723e-10	2.37e-09
ENSG00000165732	5420.02	1.4622	0.5481	2.728e-10	2.373e-09
ENSG00000148153	663.666	1.7148	0.7781	2.745e-10	2.386e-09
ENSG00000144867	888.879	1.4789	0.5646	2.77e-10	2.406e-09
ENSG00000139133	106.382	2.8743	1.5232	2.778e-10	2.412e-09
ENSG00000073464	90.9873	0.287	-1.801	2.826e-10	2.452e-09
ENSG00000156804	5905.24	0.7364	-0.4415	2.837e-10	2.46e-09
ENSG00000219481	559.736	1.6469	0.7197	2.849e-10	2.469e-09
ENSG00000164938	593.852	0.6207	-0.688	2.905e-10	2.517e-09
ENSG00000137843	79.2347	0.3139	-1.671	2.907e-10	2.517e-09
ENSG00000198954	1399.06	1.4589	0.5449	2.934e-10	2.539e-09
ENSG00000185100	37.1959	0.1976	-2.34	2.965e-10	2.564e-09
ENSG00000115946	598.899	1.7563	0.8125	2.97e-10	2.567e-09
ENSG00000142856	472.617	1.8619	0.8968	3.088e-10	2.668e-09
ENSG00000157036	503.549	1.7342	0.7942	3.11e-10	2.685e-09
ENSG00000196391	156.375	0.4023	-1.314	3.146e-10	2.715e-09
ENSG00000114739	255.38	0.5504	-0.8613	3.196e-10	2.756e-09
ENSG00000114767	295.868	1.9046	0.9295	3.263e-10	2.813e-09
ENSG00000180881	232.048	0.4944	-1.016	3.299e-10	2.842e-09
ENSG00000126803	43.5857	0.1416	-2.821	3.349e-10	2.884e-09
ENSG00000143149	912.589	1.4511	0.5371	3.42e-10	2.943e-09
ENSG00000119950	645.212	0.5295	-0.9172	3.443e-10	2.961e-09
ENSG00000117632	7521.33	1.6112	0.6882	3.449e-10	2.964e-09
ENSG00000136010	72.9949	0.3397	-1.558	3.466e-10	2.978e-09
ENSG00000148835	228.848	2.0857	1.0605	3.475e-10	2.983e-09
ENSG00000123143	1466.63	0.6904	-0.5345	3.495e-10	2.999e-09
ENSG00000011304	4812.07	1.5319	0.6153	3.529e-10	3.027e-09
ENSG00000151465	687.336	1.5802	0.6601	3.55e-10	3.043e-09
ENSG00000111186	536.24	1.6111	0.688	3.559e-10	3.049e-09
ENSG00000159111	538.495	1.6917	0.7585	3.569e-10	3.055e-09
ENSG00000104979	899.399	1.4603	0.5462	3.572e-10	3.056e-09
ENSG00000102241	3040.1	1.3944	0.4797	3.631e-10	3.106e-09
ENSG00000126698	3080.34	1.4757	0.5614	3.642e-10	3.113e-09
ENSG00000165775	1210.71	1.4522	0.5382	3.699e-10	3.16e-09
ENSG00000257093	1844.24	0.7184	-0.4771	3.724e-10	3.18e-09
ENSG00000085491	1944.94	1.614	0.6906	3.741e-10	3.193e-09
ENSG00000197019	186.12	2.0423	1.0302	3.783e-10	3.227e-09
ENSG00000104327	183.645	0.06709	-3.898	3.859e-10	3.289e-09
ENSG00000130584	111.485	0.3022	-1.727	3.899e-10	3.322e-09
ENSG00000179218	20047.8	0.756	-0.4035	3.92e-10	3.338e-09
ENSG00000146950	25.5531	0.1074	-3.219	3.961e-10	3.371e-09
ENSG00000186470	1015.32	0.4924	-1.022	3.973e-10	3.379e-09
ENSG00000083290	456.312	0.6116	-0.7093	3.992e-10	3.393e-09
ENSG00000088930	1856.23	1.4396	0.5257	4.051e-10	3.442e-09
ENSG00000189403	5083.48	1.8608	0.8959	4.102e-10	3.483e-09
ENSG00000231500	7029.55	1.4639	0.5499	4.118e-10	3.494e-09
ENSG00000112996	983.942	1.4853	0.5708	4.168e-10	3.535e-09
ENSG00000168067	472.15	0.6169	-0.6968	4.189e-10	3.551e-09
ENSG00000091483	1748.5	1.5824	0.6622	4.199e-10	3.557e-09
ENSG00000166803	253.621	2.3342	1.2229	4.239e-10	3.589e-09
ENSG00000031691	582.026	1.6564	0.7281	4.261e-10	3.604e-09
ENSG00000113360	1291.96	1.5021	0.5869	4.264e-10	3.604e-09
ENSG00000175155	132.789	0.4543	-1.138	4.264e-10	3.604e-09
ENSG00000136485	3491.48	1.3254	0.4064	4.335e-10	3.663e-09
ENSG00000198690	896.183	0.6649	-0.5887	4.382e-10	3.7e-09
ENSG00000166889	1598.53	1.4381	0.5241	4.384e-10	3.7e-09
ENSG00000105185	557.97	1.6415	0.715	4.449e-10	3.753e-09
ENSG00000137693	3256.82	1.3708	0.455	4.477e-10	3.774e-09
ENSG00000104805	1523.59	0.6621	-0.5949	4.515e-10	3.804e-09
ENSG00000123505	4079.29	1.6168	0.6931	4.592e-10	3.867e-09
ENSG00000109685	5815.53	1.4281	0.5141	4.616e-10	3.885e-09
ENSG00000166260	1537.41	1.5759	0.6562	4.63e-10	3.893e-09
ENSG00000133789	1856.3	1.4552	0.5412	4.63e-10	3.893e-09
ENSG00000070495	610.666	1.5264	0.6101	4.783e-10	4.019e-09
ENSG00000154310	1028.53	0.65	-0.6216	4.823e-10	4.051e-09
ENSG00000112893	3092.73	0.6918	-0.5316	4.845e-10	4.065e-09
ENSG00000018189	1553.32	0.6996	-0.5153	4.846e-10	4.065e-09
ENSG00000177156	1787.74	1.4038	0.4893	4.927e-10	4.131e-09
ENSG00000183527	696.194	1.6845	0.7523	4.948e-10	4.146e-09
ENSG00000178075	68.9753	0.335	-1.578	5.18e-10	4.339e-09
ENSG00000131242	44.4309	0.195	-2.359	5.208e-10	4.36e-09
ENSG00000159403	61.6944	0.2386	-2.067	5.24e-10	4.384e-09
ENSG00000034152	436.387	1.8358	0.8764	5.263e-10	4.4e-09
ENSG00000075240	277.312	0.4542	-1.139	5.308e-10	4.436e-09
ENSG00000100221	1452.52	1.3953	0.4806	5.321e-10	4.445e-09
ENSG00000096070	808.488	1.5403	0.6232	5.431e-10	4.533e-09
ENSG00000148110	1716.68	1.4342	0.5203	5.458e-10	4.554e-09
ENSG00000113721	97.357	0.3143	-1.67	5.492e-10	4.58e-09
ENSG00000122786	8680.62	0.6609	-0.5976	5.548e-10	4.624e-09
ENSG00000117707	228.177	0.534	-0.905	5.594e-10	4.66e-09
ENSG00000120594	55.7199	0.2706	-1.886	5.672e-10	4.722e-09
ENSG00000214193	176.578	0.4942	-1.017	5.741e-10	4.777e-09
ENSG00000163811	1108.01	1.6886	0.7558	5.861e-10	4.874e-09
ENSG00000168090	2074.56	1.5243	0.6081	5.895e-10	4.9e-09
ENSG00000101773	1270.37	1.5891	0.6682	5.9e-10	4.902e-09
ENSG00000135541	1204.69	0.6254	-0.6772	5.953e-10	4.943e-09
ENSG00000117748	1075.37	1.586	0.6654	5.989e-10	4.97e-09
ENSG00000125246	54.9338	0.2304	-2.118	6.077e-10	5.041e-09
ENSG00000115310	10301.9	1.3833	0.4681	6.101e-10	5.057e-09
ENSG00000070950	845.576	1.73	0.7908	6.118e-10	5.069e-09
ENSG00000072201	121.396	0.3819	-1.389	6.308e-10	5.224e-09
ENSG00000105376	35.379	0.1725	-2.536	6.599e-10	5.461e-09
ENSG00000139343	355.122	1.8558	0.8921	6.621e-10	5.477e-09
ENSG00000182809	168.197	0.3996	-1.323	6.626e-10	5.478e-09
ENSG00000205336	1293.64	0.6969	-0.5209	6.635e-10	5.482e-09
ENSG00000125818	1030.01	1.5249	0.6087	6.666e-10	5.503e-09
ENSG00000101557	4130.11	1.4525	0.5385	6.667e-10	5.503e-09
ENSG00000137809	30.9946	0.1302	-2.941	6.682e-10	5.512e-09
ENSG00000130830	705.74	1.5129	0.5973	6.703e-10	5.526e-09
ENSG00000179010	7426.5	1.3305	0.412	6.769e-10	5.577e-09
ENSG00000132716	797.876	0.6467	-0.6289	6.771e-10	5.577e-09
ENSG00000111142	2141.85	1.6146	0.6912	6.88e-10	5.663e-09
ENSG00000197712	3185.15	0.6075	-0.719	6.91e-10	5.685e-09
ENSG00000240184	1049.79	0.6774	-0.5618	6.919e-10	5.689e-09
ENSG00000172379	80.8828	0.2883	-1.794	6.983e-10	5.739e-09
ENSG00000187535	244.716	0.5082	-0.9766	7.033e-10	5.775e-09
ENSG00000139926	2305.98	1.3696	0.4537	7.034e-10	5.775e-09
ENSG00000120334	559.349	2.0095	1.0068	7.263e-10	5.96e-09
ENSG00000165821	63.4077	0.3025	-1.725	7.506e-10	6.156e-09
ENSG00000206052	154.688	0.4499	-1.152	7.604e-10	6.232e-09
ENSG00000120370	698.98	0.6134	-0.7052	7.643e-10	6.261e-09
ENSG00000141750	33.0893	0.1087	-3.201	7.652e-10	6.265e-09
ENSG00000164182	424.59	1.7689	0.8229	7.667e-10	6.274e-09
ENSG00000162623	721.568	1.8312	0.8728	7.732e-10	6.324e-09
ENSG00000185189	225.409	0.5364	-0.8987	7.742e-10	6.329e-09
ENSG00000078725	32.3623	0.005529	-7.499	7.822e-10	6.391e-09
ENSG00000131941	755.315	0.6526	-0.6157	7.847e-10	6.408e-09
ENSG00000104490	42.2264	0.2153	-2.216	7.862e-10	6.417e-09
ENSG00000108947	144.137	0.3398	-1.557	7.976e-10	6.506e-09
ENSG00000159200	6147.42	0.1959	-2.352	8.048e-10	6.561e-09
ENSG00000110693	43.1607	0.2119	-2.239	8.051e-10	6.561e-09
ENSG00000188612	2965	1.3485	0.4313	8.058e-10	6.563e-09
ENSG00000115594	524.307	0.5181	-0.9487	8.107e-10	6.599e-09
ENSG00000182512	459.827	1.6203	0.6962	8.114e-10	6.601e-09
ENSG00000177889	1576.43	1.412	0.4977	8.174e-10	6.647e-09
ENSG00000049246	552.096	0.5858	-0.7715	8.551e-10	6.949e-09
ENSG00000138134	335.377	1.9506	0.9639	8.568e-10	6.96e-09
ENSG00000228300	246.472	2.056	1.0398	8.584e-10	6.969e-09
ENSG00000013275	1781.09	1.4899	0.5752	8.701e-10	7.06e-09
ENSG00000082397	18.4581	0.004956	-7.657	8.727e-10	7.078e-09
ENSG00000121579	3901.37	1.4749	0.5606	8.907e-10	7.22e-09
ENSG00000177707	859.797	1.7496	0.807	9.055e-10	7.336e-09
ENSG00000197119	366.243	0.5179	-0.9492	9.071e-10	7.345e-09
ENSG00000113569	1501.82	1.5954	0.6739	9.123e-10	7.381e-09
ENSG00000074416	164.022	2.4362	1.2846	9.125e-10	7.381e-09
ENSG00000142920	65.0458	0.299	-1.742	9.176e-10	7.418e-09
ENSG00000173264	415.566	1.6406	0.7142	9.235e-10	7.462e-09
ENSG00000185658	1132.17	0.6529	-0.615	9.249e-10	7.469e-09
ENSG00000164300	1930.07	0.7223	-0.4693	9.396e-10	7.585e-09
ENSG00000092199	10560.9	1.4481	0.5341	9.6e-10	7.745e-09
ENSG00000147251	479.325	0.6325	-0.6608	9.675e-10	7.801e-09
ENSG00000129173	284.913	2.1215	1.0851	9.777e-10	7.879e-09
ENSG00000130725	1538.88	1.4015	0.487	9.876e-10	7.955e-09
ENSG00000213928	94.7194	0.3468	-1.528	9.895e-10	7.966e-09
ENSG00000145198	62.913	0.2707	-1.885	9.92e-10	7.982e-09
ENSG00000088280	481.158	0.5339	-0.9054	9.967e-10	8.016e-09
ENSG00000105197	777.483	1.5615	0.6429	1.005e-09	8.079e-09
ENSG00000267680	392.968	0.601	-0.7345	1.021e-09	8.205e-09
ENSG00000100028	423.692	1.9083	0.9323	1.023e-09	8.217e-09
ENSG00000165410	1918.69	1.6017	0.6796	1.03e-09	8.27e-09
ENSG00000186908	1311.54	0.6942	-0.5265	1.06e-09	8.499e-09
ENSG00000137812	1090.57	2.0857	1.0605	1.079e-09	8.648e-09
ENSG00000129038	337.347	0.108	-3.21	1.086e-09	8.705e-09
ENSG00000100030	2968.85	1.3782	0.4628	1.097e-09	8.786e-09
ENSG00000156697	751.389	1.7334	0.7936	1.102e-09	8.819e-09
ENSG00000189159	1806.1	1.5187	0.6028	1.103e-09	8.823e-09
ENSG00000203950	614.289	1.615	0.6915	1.114e-09	8.905e-09
ENSG00000165895	434.719	0.5986	-0.7404	1.136e-09	9.077e-09
ENSG00000241399	89.7077	0.3933	-1.346	1.14e-09	9.107e-09
ENSG00000104447	1768.6	0.5267	-0.9249	1.145e-09	9.141e-09
ENSG00000173456	431.606	1.7791	0.8312	1.148e-09	9.157e-09
ENSG00000141076	1804.44	1.3976	0.4829	1.161e-09	9.257e-09
ENSG00000160256	184.717	2.0627	1.0446	1.174e-09	9.356e-09
ENSG00000149806	431.594	1.6796	0.7481	1.175e-09	9.356e-09
ENSG00000154556	289.578	0.5621	-0.8311	1.175e-09	9.356e-09
ENSG00000120008	2084.87	0.7384	-0.4375	1.222e-09	9.726e-09
ENSG00000037241	318.53	1.9353	0.9525	1.227e-09	9.763e-09
ENSG00000138363	1286.04	1.4848	0.5703	1.237e-09	9.835e-09
ENSG00000105519	2069.35	1.3777	0.4622	1.248e-09	9.921e-09
ENSG00000186866	719.352	0.639	-0.6461	1.298e-09	1.031e-08
ENSG00000151025	23.4678	0.02136	-5.549	1.304e-09	1.035e-08
ENSG00000158445	85.6048	0.2488	-2.007	1.322e-09	1.049e-08
ENSG00000162139	560.651	1.5584	0.6401	1.323e-09	1.049e-08
ENSG00000146938	368.645	0.5854	-0.7725	1.358e-09	1.077e-08
ENSG00000189308	629.692	1.6091	0.6862	1.361e-09	1.079e-08
ENSG00000167770	808.936	1.4716	0.5573	1.376e-09	1.09e-08
ENSG00000132669	801.65	1.5869	0.6662	1.402e-09	1.109e-08
ENSG00000064547	64.0166	0.3084	-1.697	1.412e-09	1.117e-08
ENSG00000084731	768.846	0.5986	-0.7403	1.432e-09	1.132e-08
ENSG00000102935	21.5359	0.07344	-3.767	1.44e-09	1.138e-08
ENSG00000063244	4114.52	1.3623	0.4461	1.465e-09	1.157e-08
ENSG00000116120	1491.76	1.6538	0.7258	1.472e-09	1.162e-08
ENSG00000099785	276.563	0.4979	-1.006	1.48e-09	1.167e-08
ENSG00000103202	492.832	0.5449	-0.876	1.48e-09	1.167e-08
ENSG00000116704	784.003	1.6029	0.6807	1.484e-09	1.17e-08
ENSG00000152455	300.392	1.8646	0.8989	1.488e-09	1.172e-08
ENSG00000055070	2597.28	1.4796	0.5652	1.498e-09	1.18e-08
ENSG00000074266	571.706	1.6159	0.6923	1.499e-09	1.18e-08
ENSG00000146350	304.694	0.4919	-1.024	1.522e-09	1.197e-08
ENSG00000196549	548.069	1.5445	0.6271	1.578e-09	1.241e-08
ENSG00000100554	1297.15	1.5475	0.6299	1.588e-09	1.248e-08
ENSG00000198959	28.1071	8.3303	3.0584	1.59e-09	1.249e-08
ENSG00000090686	2174.59	0.7192	-0.4755	1.61e-09	1.264e-08
ENSG00000139636	223.54	0.5412	-0.8858	1.649e-09	1.293e-08
ENSG00000095380	377.619	1.753	0.8098	1.653e-09	1.297e-08
ENSG00000141519	80.6811	0.3386	-1.562	1.655e-09	1.297e-08
ENSG00000008118	38.9654	0.1814	-2.463	1.655e-09	1.297e-08
ENSG00000175573	346.649	1.68	0.7484	1.669e-09	1.307e-08
ENSG00000113456	961.004	1.4433	0.5294	1.678e-09	1.313e-08
ENSG00000063177	4774.84	1.4652	0.5511	1.68e-09	1.314e-08
ENSG00000204642	162.566	0.3183	-1.651	1.733e-09	1.355e-08
ENSG00000154027	38.3706	0.1851	-2.433	1.738e-09	1.358e-08
ENSG00000184983	559.169	1.5899	0.669	1.74e-09	1.359e-08
ENSG00000132383	2918.02	1.3333	0.415	1.741e-09	1.359e-08
ENSG00000188522	464.501	1.6157	0.6921	1.765e-09	1.377e-08
ENSG00000276023	709.607	1.6556	0.7274	1.778e-09	1.386e-08
ENSG00000185551	1565.93	0.6868	-0.5421	1.793e-09	1.398e-08
ENSG00000125743	2132.08	1.3546	0.4378	1.795e-09	1.398e-08
ENSG00000102119	1002.68	1.4202	0.5061	1.821e-09	1.418e-08
ENSG00000197771	1655.23	1.5501	0.6324	1.825e-09	1.42e-08
ENSG00000113212	155.713	0.4519	-1.146	1.833e-09	1.426e-08
ENSG00000124766	6584.76	0.3136	-1.673	1.838e-09	1.429e-08
ENSG00000169439	2256.75	0.6656	-0.5872	1.843e-09	1.432e-08
ENSG00000113312	1984.17	1.407	0.4926	1.846e-09	1.433e-08
ENSG00000108370	224.19	0.3457	-1.532	1.878e-09	1.458e-08
ENSG00000102359	421.002	0.4722	-1.083	1.889e-09	1.466e-08
ENSG00000198420	2327.28	0.6655	-0.5875	1.901e-09	1.474e-08
ENSG00000109184	1965.33	0.7425	-0.4295	1.972e-09	1.529e-08
ENSG00000116962	1864.09	0.713	-0.488	2.034e-09	1.576e-08
ENSG00000017260	2176.99	1.3658	0.4498	2.056e-09	1.592e-08
ENSG00000003137	132.685	0.3906	-1.356	2.09e-09	1.617e-08
ENSG00000090621	1504	1.702	0.7673	2.092e-09	1.618e-08
ENSG00000109881	382.437	2.0325	1.0233	2.094e-09	1.619e-08
ENSG00000159216	1451.29	1.5294	0.6129	2.097e-09	1.62e-08
ENSG00000169764	1600.41	1.4972	0.5823	2.114e-09	1.633e-08
ENSG00000051596	500.947	1.5991	0.6773	2.116e-09	1.634e-08
ENSG00000163636	2358.04	1.4774	0.563	2.125e-09	1.64e-08
ENSG00000129351	6143.15	1.3833	0.4681	2.142e-09	1.652e-08
ENSG00000162222	425.928	1.6081	0.6853	2.17e-09	1.673e-08
ENSG00000011376	726.585	1.4886	0.574	2.176e-09	1.676e-08
ENSG00000198794	69.7667	0.3531	-1.502	2.19e-09	1.687e-08
ENSG00000198356	1218.64	1.4392	0.5253	2.195e-09	1.69e-08
ENSG00000142864	8189.33	1.4736	0.5594	2.204e-09	1.696e-08
[truncated: 15,029 more rows]
