# Supplementary material for: FOSL1-PRMT1 transcriptional-epigenetic circuit promotes glioblastoma radioresistance via calcyphosine-mediated DNA repair and invasion
Source: Mol Biomed. 2025 Dec 22;6:147. doi: 10.1186/s43556-025-00394-0 (PMC12719381; doi:10.1186/s43556-025-00394-0)
Supplement: Supplementary file 3 — Additional file 3. [file 43556_2025_394_MOESM3_ESM.xlsx]

## Sheet: read_count.U251R_vs_U251R_sh.DE
id	baseMean	foldChange(U251R_sh/U251R)	log2FoldChange	pval	padj
ENSG00000105519	1787.85	0.3663	-1.449	2.653e-65	3.338e-61
ENSG00000149212	1493.82	0.3262	-1.616	5.376e-58	3.383e-54
ENSG00000091129	1982.71	0.4293	-1.22	9.373e-52	3.931e-48
ENSG00000120278	1008.77	0.4186	-1.256	2.126e-51	6.686e-48
ENSG00000087086	32914.5	0.5063	-0.9819	1.235e-41	3.108e-38
ENSG00000166165	907.248	0.4441	-1.171	3.362e-40	7.051e-37
ENSG00000270647	6524.68	1.7275	0.7887	5.334e-39	9.589e-36
ENSG00000117394	4017.59	0.562	-0.8314	1.578e-37	2.482e-34
ENSG00000150625	1109.86	0.4711	-1.086	4.669e-37	6.528e-34
ENSG00000212907	5448.03	2.2365	1.1612	4.639e-35	5.837e-32
ENSG00000118257	8512.71	0.4895	-1.031	2.715e-34	3.106e-31
ENSG00000179242	2367.52	0.5602	-0.836	7.042e-34	7.384e-31
ENSG00000277586	1715.5	0.3753	-1.414	1.852e-33	1.793e-30
ENSG00000182985	1323.41	0.4495	-1.154	2.129e-33	1.913e-30
ENSG00000196139	921.26	0.2096	-2.254	7.854e-33	6.589e-30
ENSG00000127418	2119.21	0.5304	-0.9149	8.53e-33	6.708e-30
ENSG00000164434	325.757	0.3628	-1.463	4.295e-31	3.179e-28
ENSG00000123496	14780.8	2.4616	1.2996	7.968e-31	5.57e-28
ENSG00000118785	3633.16	0.5409	-0.8867	3.867e-30	2.561e-27
ENSG00000140416	4587.96	1.6931	0.7597	6.31e-30	3.97e-27
ENSG00000133816	2476.6	2.0171	1.0123	7.294e-29	4.37e-26
ENSG00000163171	2061.66	0.5823	-0.7801	7.704e-29	4.406e-26
ENSG00000142657	3795.6	0.6259	-0.6761	6.946e-28	3.8e-25
ENSG00000100994	3514.4	0.5474	-0.8692	8.142e-28	4.269e-25
ENSG00000197249	384.741	0.1779	-2.491	1.158e-27	5.83e-25
ENSG00000130147	2418.69	0.6117	-0.7092	3.29e-27	1.592e-24
ENSG00000111859	1007.8	0.4383	-1.19	6.24e-27	2.908e-24
ENSG00000204381	2633.33	0.4779	-1.065	9.545e-27	4.289e-24
ENSG00000138413	2989.28	0.5947	-0.7497	2.549e-26	1.106e-23
ENSG00000122861	7677.82	0.462	-1.114	4.556e-26	1.911e-23
ENSG00000181019	7286.69	0.6258	-0.6762	5.047e-26	2.049e-23
ENSG00000242265	14030.9	0.4943	-1.017	1.053e-25	4.142e-23
ENSG00000175455	2854.79	1.6041	0.6818	1.827e-25	6.966e-23
ENSG00000087245	2152.6	0.537	-0.8971	2.103e-25	7.783e-23
ENSG00000196196	590.375	0.4214	-1.247	2.203e-25	7.921e-23
ENSG00000198918	6726.62	1.5645	0.6457	3.664e-25	1.281e-22
ENSG00000154734	1915.92	2.0514	1.0366	7.724e-25	2.627e-22
ENSG00000105855	2797.01	0.5222	-0.9372	9.841e-25	3.259e-22
ENSG00000198707	704.258	2.4593	1.2983	1.14e-24	3.679e-22
ENSG00000137801	65770.6	1.5576	0.6393	1.633e-24	5.138e-22
ENSG00000136295	2418.01	0.5735	-0.8021	2.446e-24	7.506e-22
ENSG00000106683	1236.64	0.5728	-0.8038	2.68e-24	8.028e-22
ENSG00000198786	47692.6	1.6305	0.7054	7.403e-24	2.166e-21
ENSG00000179761	180.492	0.2391	-2.064	1.497e-23	4.281e-21
ENSG00000128567	8628.86	1.6937	0.7602	3.208e-23	8.97e-21
ENSG00000235109	462.792	0.4402	-1.184	5.577e-23	1.526e-20
ENSG00000149591	286.155	2.7067	1.4365	6.453e-23	1.728e-20
ENSG00000057294	747.366	0.4961	-1.011	8.768e-23	2.298e-20
ENSG00000198886	95199.8	1.6291	0.7041	1.264e-22	3.246e-20
ENSG00000151632	173.688	0.2044	-2.29	5.35e-22	1.346e-19
ENSG00000184640	5550.06	0.6375	-0.6496	1.141e-21	2.79e-19
ENSG00000171346	206.762	0.3012	-1.731	1.153e-21	2.79e-19
ENSG00000107175	2386.72	0.6484	-0.625	3.615e-21	8.583e-19
ENSG00000235387	100.946	0.2423	-2.045	4.695e-21	1.094e-18
ENSG00000144645	1737.54	0.6202	-0.6892	5.396e-21	1.235e-18
ENSG00000132470	4274.85	0.3625	-1.464	7.416e-21	1.666e-18
ENSG00000221926	387.273	0.4643	-1.107	1.875e-20	4.139e-18
ENSG00000172354	2805.46	0.6703	-0.5771	1.954e-20	4.238e-18
ENSG00000157227	4638.08	1.5943	0.6729	3.342e-20	7.128e-18
ENSG00000049130	1389.96	1.8249	0.8678	4.355e-20	9.134e-18
ENSG00000181649	128.25	0.223	-2.165	6.276e-20	1.295e-17
ENSG00000198840	9277.1	1.5409	0.6238	6.682e-20	1.356e-17
ENSG00000063660	1153.6	0.5584	-0.8407	8.535e-20	1.705e-17
ENSG00000185697	3449.53	1.4911	0.5763	8.854e-20	1.741e-17
ENSG00000174059	113.298	0.1586	-2.656	2.017e-19	3.905e-17
ENSG00000169504	23042.2	1.5068	0.5915	2.158e-19	4.115e-17
ENSG00000122483	725.144	2.0217	1.0156	4.36e-19	8.188e-17
ENSG00000166794	631.354	1.7631	0.8181	6.907e-19	1.278e-16
ENSG00000132359	252.342	2.3467	1.2306	1.104e-18	2.013e-16
ENSG00000122420	341.387	2.8612	1.5166	1.406e-18	2.528e-16
ENSG00000160211	4170.05	0.5046	-0.9867	1.814e-18	3.215e-16
ENSG00000187634	235.924	0.323	-1.63	1.853e-18	3.238e-16
ENSG00000074527	675.544	0.3176	-1.655	2.203e-18	3.797e-16
ENSG00000176788	65.0418	0.1674	-2.578	2.248e-18	3.822e-16
ENSG00000156475	583.084	0.4369	-1.195	3.661e-18	6.142e-16
ENSG00000124126	334.005	0.4938	-1.018	4.556e-18	7.543e-16
ENSG00000163931	12585.4	0.4161	-1.265	6.626e-18	1.083e-15
ENSG00000167996	3009.01	0.4594	-1.122	1.103e-17	1.779e-15
ENSG00000130164	2983.01	0.6386	-0.6471	1.621e-17	2.582e-15
ENSG00000012660	12336.5	0.6668	-0.5847	1.779e-17	2.798e-15
ENSG00000168374	10973	0.6835	-0.5489	1.909e-17	2.966e-15
ENSG00000064300	52.1462	0.08141	-3.619	2.019e-17	3.098e-15
ENSG00000096746	3926.52	1.473	0.5588	6.536e-17	9.909e-15
ENSG00000134363	442.286	2.0306	1.0219	6.748e-17	1.011e-14
ENSG00000067225	81388	0.6327	-0.6604	7.084e-17	1.049e-14
ENSG00000162496	149.567	0.1615	-2.631	8.77e-17	1.283e-14
ENSG00000115457	1284.11	0.5446	-0.8767	1.049e-16	1.517e-14
ENSG00000161638	2234.84	1.5602	0.6417	1.24e-16	1.773e-14
ENSG00000170214	132.226	0.3492	-1.518	1.331e-16	1.881e-14
ENSG00000125285	95.9386	0.2669	-1.905	1.502e-16	2.1e-14
ENSG00000047410	4991.33	1.7058	0.7705	1.951e-16	2.698e-14
ENSG00000162614	1219.84	1.8929	0.9206	2.265e-16	3.098e-14
ENSG00000007944	281.823	0.3993	-1.324	2.449e-16	3.313e-14
ENSG00000079931	2852.13	0.6728	-0.5718	2.548e-16	3.411e-14
ENSG00000166825	577.435	2.4002	1.2631	2.794e-16	3.7e-14
ENSG00000162616	2407.69	1.5011	0.5861	3.384e-16	4.436e-14
ENSG00000133083	551.911	0.4234	-1.24	3.615e-16	4.689e-14
ENSG00000157150	108.148	0.2944	-1.764	4.005e-16	5.142e-14
ENSG00000136240	8250.25	0.7335	-0.4471	4.05e-16	5.147e-14
ENSG00000113361	197.989	0.3335	-1.584	4.252e-16	5.35e-14
ENSG00000066032	168.662	0.372	-1.427	5.018e-16	6.252e-14
ENSG00000087842	202.142	0.3979	-1.33	7.751e-16	9.562e-14
ENSG00000204580	1564.24	0.4862	-1.04	7.87e-16	9.614e-14
ENSG00000175662	1528.2	0.5768	-0.7938	8.155e-16	9.867e-14
ENSG00000214022	2268.79	0.4252	-1.234	9.147e-16	1.096e-13
ENSG00000187498	2692.57	1.6275	0.7027	9.243e-16	1.097e-13
ENSG00000213988	302.288	2.2004	1.1378	1.527e-15	1.795e-13
ENSG00000259207	595.939	1.7652	0.8199	1.84e-15	2.143e-13
ENSG00000158417	4297.24	1.6064	0.6838	2.3e-15	2.655e-13
ENSG00000101210	304.818	0.3251	-1.621	3.089e-15	3.534e-13
ENSG00000152223	779.2	1.6688	0.7388	4.404e-15	4.992e-13
ENSG00000204463	3652	0.7038	-0.5067	4.558e-15	5.121e-13
ENSG00000078018	1950.55	0.6647	-0.5891	4.705e-15	5.239e-13
ENSG00000125945	876.775	0.6336	-0.6584	7.051e-15	7.783e-13
ENSG00000167460	23140.7	1.5392	0.6222	7.61e-15	8.327e-13
ENSG00000184557	315.828	0.4729	-1.08	8.49e-15	9.209e-13
ENSG00000158125	169.486	3.8156	1.9319	1.042e-14	1.12e-12
ENSG00000120885	550.562	0.4822	-1.052	1.127e-14	1.202e-12
ENSG00000110080	725.84	0.6007	-0.7353	1.197e-14	1.265e-12
ENSG00000146411	198.86	0.3484	-1.521	1.279e-14	1.342e-12
ENSG00000196535	2846.52	0.4267	-1.229	1.425e-14	1.482e-12
ENSG00000128656	1992.37	0.4429	-1.175	1.449e-14	1.494e-12
ENSG00000172922	451.592	0.5746	-0.7994	1.616e-14	1.653e-12
ENSG00000146674	275.533	2.076	1.0538	1.715e-14	1.74e-12
ENSG00000172667	1477.94	0.6424	-0.6385	2.337e-14	2.353e-12
ENSG00000167766	1194.6	1.5665	0.6475	2.492e-14	2.488e-12
ENSG00000136002	81.5057	0.2875	-1.799	3.258e-14	3.228e-12
ENSG00000249992	488.082	1.7226	0.7845	3.543e-14	3.483e-12
ENSG00000180376	591.986	1.6717	0.7413	3.783e-14	3.69e-12
ENSG00000134324	1242.73	0.5269	-0.9245	4.956e-14	4.797e-12
ENSG00000050405	5022.89	1.3523	0.4354	5.151e-14	4.948e-12
ENSG00000173588	343.38	2.0325	1.0232	5.814e-14	5.542e-12
ENSG00000167635	3039.45	1.4773	0.5629	9.235e-14	8.737e-12
ENSG00000171992	1167.85	0.4902	-1.029	1.066e-13	1.001e-11
ENSG00000198695	5725.37	1.6038	0.6815	1.667e-13	1.554e-11
ENSG00000064042	2794.03	0.5627	-0.8296	1.774e-13	1.642e-11
ENSG00000107263	1412.41	0.6514	-0.6183	1.835e-13	1.686e-11
ENSG00000185070	1393.29	1.9375	0.9542	1.867e-13	1.702e-11
ENSG00000152137	536.099	0.5803	-0.7852	2.476e-13	2.241e-11
ENSG00000196268	371.926	1.9215	0.9422	2.494e-13	2.241e-11
ENSG00000169118	759.81	1.5936	0.6723	2.876e-13	2.567e-11
ENSG00000115380	6598.15	1.4157	0.5015	3.101e-13	2.747e-11
ENSG00000164548	2503.27	1.4831	0.5686	3.151e-13	2.772e-11
ENSG00000020129	605.402	0.6277	-0.6718	3.211e-13	2.806e-11
ENSG00000168936	436.932	0.4499	-1.152	3.291e-13	2.856e-11
ENSG00000132780	5053.94	1.4367	0.5228	3.354e-13	2.891e-11
ENSG00000128849	171.633	0.4233	-1.24	4.455e-13	3.799e-11
ENSG00000071575	1367.05	0.553	-0.8546	4.468e-13	3.799e-11
ENSG00000154175	601.964	0.4113	-1.282	5.111e-13	4.317e-11
ENSG00000136160	160.394	0.3724	-1.425	5.931e-13	4.975e-11
ENSG00000170962	378.422	0.4676	-1.097	6.25e-13	5.208e-11
ENSG00000259956	1593.09	0.6792	-0.5581	6.922e-13	5.73e-11
ENSG00000198053	162.606	2.3145	1.2107	7.58e-13	6.234e-11
ENSG00000175130	660.484	1.5989	0.677	8.098e-13	6.616e-11
ENSG00000115677	15772.3	0.7439	-0.4269	8.285e-13	6.726e-11
ENSG00000196549	914.134	1.518	0.6022	8.479e-13	6.83e-11
ENSG00000099282	705.666	0.5762	-0.7954	8.522e-13	6.83e-11
ENSG00000141510	1624.82	0.6572	-0.6055	8.592e-13	6.843e-11
ENSG00000171316	369.474	1.8232	0.8665	8.688e-13	6.875e-11
ENSG00000236104	347.451	0.5125	-0.9645	1.108e-12	8.717e-11
ENSG00000131095	22317.8	0.1134	-3.14	1.265e-12	9.89e-11
ENSG00000198727	43216.8	1.3953	0.4806	1.387e-12	1.076e-10
ENSG00000113441	2733.78	1.4019	0.4874	1.394e-12	1.076e-10
ENSG00000101986	392.828	0.5544	-0.851	1.415e-12	1.086e-10
ENSG00000101871	1507.49	0.6404	-0.6429	1.782e-12	1.359e-10
ENSG00000148634	2794.57	1.4231	0.509	1.828e-12	1.386e-10
ENSG00000143507	1232.18	0.5554	-0.8483	1.843e-12	1.388e-10
ENSG00000100815	1356.19	1.4964	0.5815	1.895e-12	1.419e-10
ENSG00000188613	158.124	0.1868	-2.421	1.987e-12	1.479e-10
ENSG00000126878	998.991	0.6569	-0.6063	2.022e-12	1.489e-10
ENSG00000118495	992.712	1.553	0.635	2.024e-12	1.489e-10
ENSG00000103145	205.028	0.3474	-1.525	2.199e-12	1.609e-10
ENSG00000134668	151.696	2.4351	1.284	2.588e-12	1.882e-10
ENSG00000148120	705.776	0.5306	-0.9142	3.25e-12	2.347e-10
ENSG00000092621	3035.09	0.7157	-0.4826	3.265e-12	2.347e-10
ENSG00000180891	1981.98	0.5911	-0.7586	3.481e-12	2.489e-10
ENSG00000150471	275.046	0.415	-1.269	3.719e-12	2.643e-10
ENSG00000022840	2254.36	0.6982	-0.5183	3.738e-12	2.643e-10
ENSG00000127914	2016.58	1.4067	0.4923	3.906e-12	2.746e-10
ENSG00000144567	1725.22	0.7202	-0.4735	4.019e-12	2.81e-10
ENSG00000170961	241.32	2.2072	1.1422	4.572e-12	3.178e-10
ENSG00000021300	453.969	0.3228	-1.631	4.637e-12	3.206e-10
ENSG00000149403	76.0954	0.2918	-1.777	5.223e-12	3.591e-10
ENSG00000090013	474.827	0.6004	-0.7361	5.433e-12	3.715e-10
ENSG00000121039	592.941	1.717	0.7799	5.941e-12	4.033e-10
ENSG00000164237	847.738	0.6497	-0.6222	5.961e-12	4.033e-10
ENSG00000177706	2595.91	0.6812	-0.5538	6.226e-12	4.19e-10
ENSG00000147854	2649.01	1.4792	0.5648	7.393e-12	4.948e-10
ENSG00000112183	907.587	0.6451	-0.6325	7.593e-12	5.055e-10
ENSG00000143512	51.9664	0.2393	-2.063	7.705e-12	5.103e-10
ENSG00000112739	3189.36	1.3412	0.4235	7.806e-12	5.14e-10
ENSG00000154978	3002.51	0.7342	-0.4458	7.842e-12	5.14e-10
ENSG00000189091	6896.37	1.3236	0.4044	8.027e-12	5.233e-10
ENSG00000145242	841.633	1.795	0.844	9.484e-12	6.136e-10
ENSG00000107890	441.959	1.8132	0.8585	9.509e-12	6.136e-10
ENSG00000198074	47.6248	0.2348	-2.09	1.013e-11	6.503e-10
ENSG00000185565	73.0894	0.2802	-1.836	1.079e-11	6.893e-10
ENSG00000049192	360.493	1.9284	0.9474	1.109e-11	7.05e-10
ENSG00000122417	1224.23	1.4386	0.5247	1.158e-11	7.325e-10
ENSG00000196757	578.146	1.7967	0.8453	1.279e-11	8.048e-10
ENSG00000181544	355.945	1.7964	0.8451	1.43e-11	8.944e-10
ENSG00000125726	2230.83	0.6164	-0.698	1.436e-11	8.944e-10
ENSG00000066468	131.823	2.3311	1.221	1.585e-11	9.825e-10
ENSG00000137106	1025.83	0.6853	-0.5453	1.765e-11	1.089e-09
ENSG00000023839	166.704	0.4577	-1.128	1.791e-11	1.099e-09
ENSG00000153904	2268.62	0.7033	-0.5079	1.823e-11	1.114e-09
ENSG00000153914	4592.44	1.3227	0.4035	1.879e-11	1.142e-09
ENSG00000171940	2399.09	1.3778	0.4623	2.059e-11	1.246e-09
ENSG00000134186	2786.5	1.4497	0.5357	2.186e-11	1.316e-09
ENSG00000266338	1297.2	1.4537	0.5398	2.219e-11	1.33e-09
ENSG00000157168	1167.51	0.6249	-0.6784	2.245e-11	1.339e-09
ENSG00000102271	382.356	0.5793	-0.7876	2.492e-11	1.479e-09
ENSG00000072310	872.755	0.1483	-2.753	2.808e-11	1.659e-09
ENSG00000077274	46.2363	0.146	-2.776	2.977e-11	1.75e-09
ENSG00000158411	456.58	1.6137	0.6904	3.389e-11	1.977e-09
ENSG00000152049	268.341	0.3701	-1.434	3.394e-11	1.977e-09
ENSG00000140465	101.391	0.3905	-1.357	3.443e-11	1.996e-09
ENSG00000091136	6342.03	1.3812	0.4659	3.654e-11	2.109e-09
ENSG00000276644	96.3652	0.3562	-1.489	3.767e-11	2.164e-09
ENSG00000134532	251.906	0.4128	-1.276	3.893e-11	2.227e-09
ENSG00000006534	381.471	0.5154	-0.9563	4.247e-11	2.418e-09
ENSG00000086062	4710.11	0.7019	-0.5107	4.472e-11	2.535e-09
ENSG00000173145	1653.11	1.5886	0.6678	4.955e-11	2.796e-09
ENSG00000118689	2464.13	0.6823	-0.5516	5.097e-11	2.863e-09
ENSG00000110987	180.732	2.1041	1.0732	5.271e-11	2.948e-09
ENSG00000143384	8381.16	1.2982	0.3765	5.788e-11	3.222e-09
ENSG00000063245	1523.87	0.6998	-0.515	5.932e-11	3.288e-09
ENSG00000185504	590.84	0.5813	-0.7828	6.055e-11	3.341e-09
ENSG00000144366	1649.84	0.6866	-0.5425	6.451e-11	3.544e-09
ENSG00000169045	14644.3	1.4528	0.5388	7.45e-11	4.07e-09
ENSG00000146757	568.781	1.579	0.659	7.472e-11	4.07e-09
ENSG00000103222	1856.77	0.6352	-0.6547	8.198e-11	4.446e-09
ENSG00000126653	1807.96	1.4797	0.5653	8.428e-11	4.552e-09
ENSG00000163029	1383.19	1.4658	0.5517	9.606e-11	5.166e-09
ENSG00000139946	361.25	0.4686	-1.093	1.052e-10	5.633e-09
ENSG00000100941	3400.52	1.4515	0.5376	1.06e-10	5.651e-09
ENSG00000144891	88.3994	0.3195	-1.646	1.075e-10	5.709e-09
ENSG00000133142	2160.43	1.4359	0.522	1.169e-10	6.182e-09
ENSG00000196247	772.291	1.7522	0.8092	1.207e-10	6.351e-09
ENSG00000123983	3246.43	0.6845	-0.5468	1.211e-10	6.351e-09
ENSG00000125676	4398.75	1.3082	0.3875	1.41e-10	7.309e-09
ENSG00000040731	318.795	0.5427	-0.8819	1.411e-10	7.309e-09
ENSG00000142910	574.943	0.5217	-0.9387	1.411e-10	7.309e-09
ENSG00000189337	172.119	2.3841	1.2535	1.465e-10	7.553e-09
ENSG00000171130	563.915	0.6312	-0.6639	1.473e-10	7.565e-09
ENSG00000155761	692.515	0.5906	-0.7596	1.496e-10	7.651e-09
ENSG00000144655	315.178	0.5518	-0.8579	1.508e-10	7.68e-09
ENSG00000130844	608.977	1.6296	0.7045	1.578e-10	8.006e-09
ENSG00000108846	2171.82	0.4629	-1.111	1.596e-10	8.067e-09
ENSG00000172893	1727.57	0.5237	-0.9331	1.685e-10	8.483e-09
ENSG00000166532	499.476	1.6513	0.7236	1.706e-10	8.555e-09
ENSG00000197372	732.747	1.5977	0.676	1.823e-10	9.103e-09
ENSG00000169862	302.821	0.5781	-0.7905	1.933e-10	9.615e-09
ENSG00000161714	700.806	0.5744	-0.7998	1.989e-10	9.853e-09
ENSG00000164125	1378.85	0.6171	-0.6965	2.468e-10	1.218e-08
ENSG00000128283	975.597	0.6756	-0.5658	2.48e-10	1.219e-08
ENSG00000144228	735.823	1.5287	0.6123	2.58e-10	1.263e-08
ENSG00000154277	15807.4	0.7937	-0.3334	2.913e-10	1.421e-08
ENSG00000149485	4861.11	0.5634	-0.8278	2.989e-10	1.451e-08
ENSG00000277443	11924.1	0.7742	-0.3692	2.999e-10	1.451e-08
ENSG00000107249	1438.93	0.6062	-0.7221	3.02e-10	1.456e-08
ENSG00000198910	757.765	1.8373	0.8776	3.422e-10	1.643e-08
ENSG00000153944	3776.07	0.7272	-0.4595	3.646e-10	1.739e-08
ENSG00000196172	279.053	1.8439	0.8827	3.649e-10	1.739e-08
ENSG00000064393	3819.98	0.7294	-0.4552	3.699e-10	1.756e-08
ENSG00000204301	29.059	0.1409	-2.827	3.818e-10	1.806e-08
ENSG00000109066	903.785	0.6703	-0.5772	3.928e-10	1.848e-08
ENSG00000142627	7567.03	0.5703	-0.8101	3.937e-10	1.848e-08
ENSG00000128606	144.643	0.4227	-1.242	4.026e-10	1.883e-08
ENSG00000005238	703.384	0.679	-0.5586	4.098e-10	1.91e-08
ENSG00000060971	576.817	0.6405	-0.6427	4.357e-10	2.023e-08
ENSG00000166147	3430.13	1.4688	0.5546	4.434e-10	2.051e-08
ENSG00000177728	827.638	0.6423	-0.6388	4.54e-10	2.093e-08
ENSG00000144674	3751.68	1.5717	0.6523	4.666e-10	2.136e-08
ENSG00000138185	195.374	1.9762	0.9828	4.668e-10	2.136e-08
ENSG00000101745	1181.83	1.5449	0.6276	4.739e-10	2.16e-08
ENSG00000145022	390.188	0.5472	-0.8698	4.95e-10	2.248e-08
ENSG00000137699	60.9909	0.1613	-2.632	5.132e-10	2.323e-08
ENSG00000211584	352.88	0.5678	-0.8166	5.198e-10	2.344e-08
ENSG00000137414	1250.54	0.6971	-0.5206	5.387e-10	2.421e-08
ENSG00000274750	112.763	0.2891	-1.79	5.548e-10	2.484e-08
ENSG00000198899	28718.6	1.2846	0.3613	5.889e-10	2.628e-08
ENSG00000147650	1895.84	0.7399	-0.4345	6.132e-10	2.726e-08
ENSG00000115756	492.392	0.5799	-0.786	6.18e-10	2.738e-08
ENSG00000023909	3145.49	0.7511	-0.413	6.543e-10	2.889e-08
ENSG00000167552	5055.75	0.5215	-0.9394	7.223e-10	3.172e-08
ENSG00000112576	1128.93	0.6863	-0.5431	7.239e-10	3.172e-08
ENSG00000074966	48.2278	0.2621	-1.932	7.262e-10	3.172e-08
ENSG00000162664	1671.17	1.4079	0.4935	7.285e-10	3.172e-08
ENSG00000170500	302.515	0.5371	-0.8967	7.592e-10	3.294e-08
ENSG00000172725	986.193	0.7036	-0.5072	8.346e-10	3.609e-08
ENSG00000169213	1344.62	1.6119	0.6887	9.903e-10	4.267e-08
ENSG00000197299	509.145	1.6333	0.7078	1.056e-09	4.533e-08
ENSG00000069424	242.192	0.4352	-1.2	1.104e-09	4.726e-08
ENSG00000143341	683.619	0.4667	-1.1	1.15e-09	4.904e-08
ENSG00000123989	520.895	0.6398	-0.6443	1.16e-09	4.916e-08
ENSG00000089682	1116.55	1.4975	0.5825	1.16e-09	4.916e-08
ENSG00000130338	1691.18	0.7223	-0.4693	1.172e-09	4.947e-08
ENSG00000163874	188.864	0.4195	-1.253	1.266e-09	5.319e-08
ENSG00000155876	2184.69	0.7457	-0.4234	1.268e-09	5.319e-08
ENSG00000143195	1224.52	0.6571	-0.6059	1.273e-09	5.323e-08
ENSG00000078401	178.177	0.4233	-1.24	1.295e-09	5.397e-08
ENSG00000140564	1302.28	0.727	-0.46	1.41e-09	5.857e-08
ENSG00000150551	266.755	0.5034	-0.9901	1.535e-09	6.354e-08
ENSG00000145592	6233.05	1.2985	0.3768	1.644e-09	6.783e-08
ENSG00000144681	1014.43	0.6983	-0.518	1.659e-09	6.824e-08
ENSG00000122435	363.051	1.6233	0.6989	1.674e-09	6.861e-08
ENSG00000166949	2344.25	0.7566	-0.4025	1.777e-09	7.261e-08
ENSG00000108433	1538.98	0.7386	-0.4371	1.795e-09	7.308e-08
ENSG00000133858	1206.97	1.392	0.4772	1.858e-09	7.541e-08
ENSG00000169047	1195	0.641	-0.6416	1.965e-09	7.951e-08
ENSG00000067082	2886.05	1.4564	0.5424	2.002e-09	8.075e-08
ENSG00000176049	249.835	0.4974	-1.007	2.046e-09	8.203e-08
ENSG00000164896	654.574	0.6701	-0.5776	2.047e-09	8.203e-08
ENSG00000012232	1860.17	0.7463	-0.4222	2.061e-09	8.232e-08
ENSG00000120451	2440.26	0.7099	-0.4944	2.168e-09	8.631e-08
ENSG00000125977	4655.89	1.3242	0.4052	2.184e-09	8.668e-08
ENSG00000157593	1177.73	0.6917	-0.5319	2.206e-09	8.729e-08
ENSG00000204351	1257.94	0.687	-0.5417	2.294e-09	9.048e-08
ENSG00000109971	40135.7	1.2997	0.3782	2.437e-09	9.582e-08
ENSG00000084764	278.51	0.519	-0.9461	2.581e-09	1.012e-07
ENSG00000166250	1974.75	1.4391	0.5252	2.6e-09	1.016e-07
ENSG00000040199	1426.81	0.7362	-0.4419	2.677e-09	1.043e-07
ENSG00000154556	172.873	0.5214	-0.9395	2.914e-09	1.132e-07
ENSG00000149256	618.556	0.6469	-0.6284	3.023e-09	1.17e-07
ENSG00000105185	938.132	1.4787	0.5643	3.085e-09	1.191e-07
ENSG00000107338	317.928	0.536	-0.8996	3.13e-09	1.205e-07
ENSG00000106537	620.647	0.6705	-0.5767	3.249e-09	1.246e-07
ENSG00000149823	483.145	0.6161	-0.6988	3.306e-09	1.264e-07
ENSG00000092820	8470.3	0.7709	-0.3755	3.344e-09	1.275e-07
ENSG00000141753	289.62	0.4091	-1.289	3.385e-09	1.287e-07
ENSG00000089048	860.058	1.7394	0.7986	3.493e-09	1.324e-07
ENSG00000131016	5679.72	1.6045	0.6821	3.547e-09	1.34e-07
ENSG00000174851	545.293	0.6618	-0.5956	3.631e-09	1.368e-07
ENSG00000104368	500.593	0.4645	-1.106	3.805e-09	1.429e-07
ENSG00000254004	760.055	1.4959	0.5811	3.856e-09	1.444e-07
ENSG00000123219	1607.93	1.5304	0.6139	3.871e-09	1.445e-07
ENSG00000198000	1214.75	1.5625	0.6438	3.898e-09	1.451e-07
ENSG00000043143	2851.64	0.7583	-0.3991	4.493e-09	1.668e-07
ENSG00000198554	1204.37	1.6467	0.7195	4.517e-09	1.672e-07
ENSG00000181449	1474.87	0.6241	-0.6801	4.547e-09	1.678e-07
ENSG00000140525	2873.12	1.4743	0.56	4.631e-09	1.704e-07
ENSG00000051341	1163.55	1.503	0.5879	4.715e-09	1.73e-07
ENSG00000183856	2322.78	1.7443	0.8027	4.733e-09	1.731e-07
ENSG00000198682	889.255	1.4524	0.5384	5.081e-09	1.853e-07
ENSG00000127329	911.212	0.7021	-0.5102	5.106e-09	1.857e-07
ENSG00000142186	1233.4	0.706	-0.5024	5.436e-09	1.971e-07
ENSG00000196220	150.717	0.4345	-1.203	5.573e-09	2.015e-07
ENSG00000185269	52.313	0.1559	-2.681	5.605e-09	2.021e-07
ENSG00000136205	5421.14	0.561	-0.8338	5.663e-09	2.031e-07
ENSG00000065054	2756.19	0.5972	-0.7436	5.666e-09	2.031e-07
ENSG00000149809	254.897	0.3846	-1.379	5.727e-09	2.047e-07
ENSG00000164171	1982.58	1.6062	0.6837	5.756e-09	2.052e-07
ENSG00000161011	6642.13	0.7527	-0.4099	6.176e-09	2.195e-07
ENSG00000084093	2364.11	1.355	0.4383	6.207e-09	2.2e-07
ENSG00000115414	9351.8	1.4086	0.4943	6.401e-09	2.262e-07
ENSG00000125355	249.756	0.4269	-1.228	6.572e-09	2.316e-07
ENSG00000119707	3766.33	1.3839	0.4688	6.669e-09	2.344e-07
ENSG00000102384	2785.84	1.601	0.679	7.174e-09	2.513e-07
ENSG00000129534	1129.92	1.6286	0.7036	7.19e-09	2.513e-07
ENSG00000132471	1792.31	0.7435	-0.4275	7.426e-09	2.588e-07
ENSG00000118946	951.833	0.695	-0.5249	7.456e-09	2.592e-07
ENSG00000177853	515.945	1.4882	0.5736	7.97e-09	2.763e-07
ENSG00000139737	504.612	0.6134	-0.7052	8.296e-09	2.868e-07
ENSG00000145901	1486.83	0.682	-0.5521	8.396e-09	2.895e-07
ENSG00000082512	211.062	1.8351	0.8759	8.46e-09	2.908e-07
ENSG00000100605	724.086	0.692	-0.5312	8.515e-09	2.918e-07
ENSG00000175567	127.242	0.4046	-1.305	8.533e-09	2.918e-07
ENSG00000102316	1694.61	0.6382	-0.648	8.583e-09	2.927e-07
ENSG00000115806	2587.47	0.762	-0.3921	9.145e-09	3.11e-07
ENSG00000133318	7501	0.7708	-0.3756	9.956e-09	3.369e-07
ENSG00000174903	833.712	0.7026	-0.5093	9.959e-09	3.369e-07
ENSG00000106635	1076.8	0.7272	-0.4597	1.033e-08	3.482e-07
ENSG00000185813	645.414	0.6368	-0.651	1.035e-08	3.482e-07
ENSG00000133687	1146.52	0.6899	-0.5356	1.044e-08	3.504e-07
ENSG00000151461	1207.39	1.3969	0.4822	1.056e-08	3.535e-07
ENSG00000164086	878.111	1.4356	0.5216	1.07e-08	3.573e-07
ENSG00000204673	1035.6	0.7055	-0.5033	1.082e-08	3.601e-07
ENSG00000102189	1313.75	1.3464	0.4291	1.093e-08	3.629e-07
ENSG00000109846	310.829	0.3561	-1.49	1.216e-08	4.027e-07
ENSG00000156876	657.604	1.6444	0.7175	1.267e-08	4.185e-07
ENSG00000123700	366.754	0.6008	-0.7351	1.373e-08	4.524e-07
ENSG00000178057	241.229	0.5837	-0.7767	1.392e-08	4.575e-07
ENSG00000182446	5346.94	0.7912	-0.338	1.43e-08	4.685e-07
ENSG00000198604	1887.69	1.4949	0.5801	1.614e-08	5.275e-07
ENSG00000169429	3343.35	0.7016	-0.5112	1.67e-08	5.443e-07
ENSG00000096092	759.598	0.6837	-0.5485	1.799e-08	5.848e-07
ENSG00000257103	3220.44	1.3473	0.4301	1.814e-08	5.882e-07
ENSG00000114857	3939.63	1.3941	0.4793	1.838e-08	5.944e-07
ENSG00000067900	2599.33	1.4487	0.5347	1.843e-08	5.947e-07
ENSG00000147955	399.357	0.622	-0.685	1.872e-08	6.024e-07
ENSG00000116962	1999.7	1.3635	0.4473	1.903e-08	6.109e-07
ENSG00000111913	179.697	0.5179	-0.9491	1.995e-08	6.387e-07
ENSG00000100075	818.399	0.6463	-0.6298	2.069e-08	6.609e-07
ENSG00000178031	1107.72	1.4664	0.5523	2.076e-08	6.614e-07
ENSG00000197565	339.673	0.6262	-0.6754	2.097e-08	6.664e-07
ENSG00000157020	2942.64	0.763	-0.3902	2.148e-08	6.808e-07
ENSG00000172167	775.537	1.5184	0.6025	2.175e-08	6.875e-07
ENSG00000079432	1148.67	0.6982	-0.5182	2.223e-08	7.011e-07
ENSG00000126005	284.005	0.6069	-0.7205	2.244e-08	7.036e-07
ENSG00000014216	2127.29	0.7553	-0.4048	2.247e-08	7.036e-07
ENSG00000184635	314.634	1.6789	0.7475	2.248e-08	7.036e-07
ENSG00000143977	1329.84	1.4071	0.4927	2.26e-08	7.056e-07
ENSG00000188385	106.276	0.3593	-1.477	2.308e-08	7.188e-07
ENSG00000173041	463.532	1.6127	0.6895	2.344e-08	7.282e-07
ENSG00000138587	142.155	2.1391	1.097	2.379e-08	7.374e-07
ENSG00000163382	815.001	0.7213	-0.4714	2.411e-08	7.455e-07
ENSG00000101265	225.861	0.4836	-1.048	2.419e-08	7.461e-07
ENSG00000055208	4847.89	0.7935	-0.3337	2.564e-08	7.89e-07
ENSG00000042286	872.479	0.6848	-0.5462	2.59e-08	7.949e-07
ENSG00000092969	1110.76	0.579	-0.7884	2.609e-08	7.986e-07
ENSG00000011422	1166.49	1.5976	0.6759	2.682e-08	8.182e-07
ENSG00000166598	14130	1.2462	0.3175	2.686e-08	8.182e-07
ENSG00000107140	480.05	0.641	-0.6416	2.736e-08	8.315e-07
ENSG00000169727	1589.88	0.7358	-0.4425	2.832e-08	8.588e-07
ENSG00000135164	2062.45	1.3104	0.39	2.911e-08	8.802e-07
ENSG00000185215	1973.48	0.5058	-0.9834	2.917e-08	8.802e-07
ENSG00000165525	858.191	1.4536	0.5397	2.929e-08	8.817e-07
ENSG00000138193	996.54	0.64	-0.6438	2.936e-08	8.817e-07
ENSG00000170035	2330.37	0.7137	-0.4867	2.96e-08	8.869e-07
ENSG00000115355	1893.93	1.4939	0.5791	3.094e-08	9.248e-07
ENSG00000106853	1103.59	0.7276	-0.4589	3.102e-08	9.25e-07
ENSG00000158604	2387.7	0.7806	-0.3573	3.139e-08	9.339e-07
ENSG00000178921	930.854	1.4645	0.5504	3.322e-08	9.858e-07
ENSG00000112977	4164.87	0.7117	-0.4907	3.397e-08	1.003e-06
ENSG00000128487	2687.87	0.7318	-0.4505	3.397e-08	1.003e-06
ENSG00000109534	778.914	1.5823	0.6621	3.523e-08	1.038e-06
ENSG00000106617	1290.85	0.7151	-0.4838	3.8e-08	1.117e-06
ENSG00000167232	842.319	1.4626	0.5485	3.942e-08	1.156e-06
ENSG00000110057	216.991	0.4655	-1.103	3.983e-08	1.166e-06
ENSG00000161298	254.804	1.6768	0.7457	4.208e-08	1.229e-06
ENSG00000049249	101.219	0.3847	-1.378	4.288e-08	1.249e-06
ENSG00000146247	2841.93	1.5282	0.6118	4.32e-08	1.255e-06
ENSG00000172201	832.522	0.6847	-0.5465	4.37e-08	1.267e-06
ENSG00000196821	2963.07	0.7917	-0.3369	4.433e-08	1.282e-06
ENSG00000164484	453.894	2.1166	1.0818	4.448e-08	1.284e-06
ENSG00000163930	2272.15	0.7751	-0.3676	4.46e-08	1.284e-06
ENSG00000114982	1771.58	0.7339	-0.4463	4.471e-08	1.284e-06
ENSG00000173402	7306.58	0.7889	-0.3421	4.563e-08	1.308e-06
ENSG00000128578	593.671	1.876	0.9076	4.654e-08	1.331e-06
ENSG00000145734	2128.93	1.3226	0.4034	4.698e-08	1.34e-06
ENSG00000187134	1105.22	0.1745	-2.519	4.748e-08	1.352e-06
ENSG00000075292	2635.89	1.2761	0.3518	4.921e-08	1.398e-06
ENSG00000166173	908.222	0.6772	-0.5623	4.96e-08	1.406e-06
ENSG00000106571	1478.54	0.559	-0.839	4.975e-08	1.407e-06
ENSG00000171858	1797.59	1.3175	0.3978	5.005e-08	1.412e-06
ENSG00000144815	2009.41	0.7417	-0.431	5.016e-08	1.412e-06
ENSG00000166575	644.411	0.6168	-0.697	5.208e-08	1.463e-06
ENSG00000144554	1425.92	1.4314	0.5174	5.311e-08	1.488e-06
ENSG00000145604	911.948	1.4423	0.5284	5.467e-08	1.529e-06
ENSG00000180353	42.3762	3.7192	1.895	5.507e-08	1.537e-06
ENSG00000135968	767.825	1.4087	0.4944	5.549e-08	1.545e-06
ENSG00000163697	4021.76	0.7468	-0.4211	5.703e-08	1.584e-06
ENSG00000197961	982.548	1.4521	0.5381	5.802e-08	1.608e-06
ENSG00000151690	1787.78	0.746	-0.4228	5.937e-08	1.642e-06
ENSG00000128000	567.563	1.4662	0.5521	6.042e-08	1.667e-06
ENSG00000150938	9278.02	1.2812	0.3575	6.085e-08	1.675e-06
ENSG00000106483	32.3097	0.1634	-2.614	6.448e-08	1.769e-06
ENSG00000228253	291.154	1.8095	0.8556	6.453e-08	1.769e-06
ENSG00000173264	473.371	0.6799	-0.5567	6.494e-08	1.776e-06
ENSG00000171004	484.954	1.5715	0.6521	6.549e-08	1.788e-06
ENSG00000117984	1731.13	0.5123	-0.9649	6.638e-08	1.808e-06
ENSG00000172687	318.409	1.7216	0.7838	6.686e-08	1.817e-06
ENSG00000198722	1720.41	0.7434	-0.4279	6.794e-08	1.842e-06
ENSG00000100632	1643.57	1.3296	0.411	6.898e-08	1.867e-06
ENSG00000111319	184.626	0.06482	-3.947	7.051e-08	1.904e-06
ENSG00000121904	1091.85	1.5571	0.6388	7.16e-08	1.929e-06
ENSG00000113593	1372.52	1.4258	0.5118	7.218e-08	1.941e-06
ENSG00000171729	169.627	1.7949	0.8439	7.262e-08	1.948e-06
ENSG00000154310	1056.13	1.3901	0.4752	7.76e-08	2.077e-06
ENSG00000085377	1238.01	0.6937	-0.5277	7.96e-08	2.126e-06
ENSG00000157224	1916.19	1.3202	0.4008	8.02e-08	2.138e-06
ENSG00000070610	2059.7	0.741	-0.4325	8.348e-08	2.221e-06
ENSG00000122257	1875.15	1.3789	0.4635	8.501e-08	2.257e-06
ENSG00000187837	241.228	0.4323	-1.21	8.582e-08	2.274e-06
ENSG00000197043	2321.41	0.7601	-0.3957	8.703e-08	2.301e-06
ENSG00000160285	1745.88	0.5999	-0.7372	8.832e-08	2.33e-06
ENSG00000132254	972.007	0.6593	-0.601	8.882e-08	2.338e-06
ENSG00000119669	627.099	0.6303	-0.666	8.939e-08	2.348e-06
ENSG00000108100	1850.24	0.7359	-0.4424	9.012e-08	2.363e-06
ENSG00000123374	1286.63	1.4121	0.4978	9.146e-08	2.393e-06
ENSG00000111581	2033.9	1.4032	0.4887	9.307e-08	2.43e-06
ENSG00000135315	419.788	1.5285	0.6121	1.022e-07	2.662e-06
ENSG00000099194	23362.1	0.1481	-2.755	1.033e-07	2.685e-06
ENSG00000079134	1022.98	1.3915	0.4766	1.043e-07	2.705e-06
ENSG00000108848	5681.38	1.2846	0.3613	1.079e-07	2.793e-06
ENSG00000160991	822.945	0.6806	-0.5552	1.086e-07	2.804e-06
ENSG00000140961	105.202	0.4589	-1.124	1.087e-07	2.804e-06
ENSG00000122042	1087.13	0.7397	-0.4351	1.099e-07	2.829e-06
ENSG00000170604	304.904	0.6228	-0.6832	1.121e-07	2.874e-06
ENSG00000131981	648.524	0.6546	-0.6114	1.122e-07	2.874e-06
ENSG00000111962	673.752	0.6981	-0.5184	1.144e-07	2.925e-06
ENSG00000173039	1511.76	0.7495	-0.4159	1.165e-07	2.973e-06
ENSG00000004700	1751.57	1.35	0.433	1.181e-07	3.009e-06
ENSG00000187240	556.262	1.4412	0.5272	1.195e-07	3.039e-06
ENSG00000163807	1032.34	1.3816	0.4663	1.216e-07	3.084e-06
ENSG00000197857	469.466	1.5253	0.6091	1.252e-07	3.17e-06
ENSG00000244509	1662.5	0.6474	-0.6272	1.27e-07	3.21e-06
ENSG00000115234	1705.47	0.7456	-0.4236	1.306e-07	3.289e-06
ENSG00000179981	244.104	0.5728	-0.804	1.31e-07	3.289e-06
ENSG00000213741	544.415	1.4724	0.5582	1.311e-07	3.289e-06
ENSG00000040275	3616	1.5266	0.6103	1.312e-07	3.289e-06
ENSG00000187210	718.392	1.4082	0.4938	1.326e-07	3.318e-06
ENSG00000131711	15482.3	0.8003	-0.3214	1.372e-07	3.424e-06
ENSG00000116871	3030.16	0.7932	-0.3343	1.407e-07	3.506e-06
ENSG00000080823	361.897	1.5905	0.6695	1.414e-07	3.517e-06
ENSG00000115419	12724	0.5507	-0.8606	1.421e-07	3.527e-06
ENSG00000196584	1181.68	1.6976	0.7635	1.453e-07	3.599e-06
ENSG00000143850	388.975	1.5174	0.6016	1.47e-07	3.634e-06
ENSG00000138778	2399.79	3.0166	1.5929	1.494e-07	3.686e-06
ENSG00000115661	395.258	0.6514	-0.6184	1.499e-07	3.691e-06
ENSG00000086300	699.304	1.6018	0.6797	1.525e-07	3.748e-06
ENSG00000173327	787.748	0.7121	-0.4898	1.534e-07	3.76e-06
ENSG00000108639	810.878	0.6814	-0.5534	1.536e-07	3.76e-06
ENSG00000179314	100.189	0.4498	-1.153	1.561e-07	3.815e-06
ENSG00000185274	69.6991	0.2903	-1.785	1.636e-07	3.99e-06
ENSG00000146197	186.292	0.1589	-2.654	1.66e-07	4.039e-06
ENSG00000146267	609.702	0.677	-0.5627	1.73e-07	4.202e-06
ENSG00000071282	438.425	0.5653	-0.823	1.736e-07	4.21e-06
ENSG00000160229	79.975	2.5834	1.3693	1.745e-07	4.222e-06
ENSG00000163545	354.698	0.5438	-0.879	1.773e-07	4.283e-06
ENSG00000143469	304.931	1.5427	0.6255	1.803e-07	4.346e-06
ENSG00000105202	2621.7	1.3593	0.4429	1.829e-07	4.4e-06
ENSG00000131446	1633.46	0.7659	-0.3848	1.852e-07	4.448e-06
ENSG00000088826	309.355	0.607	-0.7202	1.923e-07	4.609e-06
ENSG00000168906	5203.88	1.296	0.374	1.945e-07	4.651e-06
ENSG00000138398	2334.82	1.4039	0.4894	1.948e-07	4.651e-06
ENSG00000197622	1885.96	1.292	0.3696	2.005e-07	4.779e-06
ENSG00000162601	2409.42	1.3332	0.4149	2.096e-07	4.987e-06
ENSG00000104946	395.937	0.5809	-0.7836	2.109e-07	5.004e-06
ENSG00000138594	2327.22	1.3078	0.3871	2.112e-07	5.004e-06
ENSG00000148516	1362.98	1.3096	0.3891	2.197e-07	5.197e-06
ENSG00000198888	30362.6	1.2815	0.3578	2.241e-07	5.291e-06
ENSG00000116337	775.168	0.7115	-0.4911	2.28e-07	5.372e-06
ENSG00000168056	2080.7	0.5762	-0.7953	2.301e-07	5.412e-06
ENSG00000198763	36922.7	1.3258	0.4069	2.306e-07	5.413e-06
ENSG00000135424	664.633	0.6765	-0.5638	2.342e-07	5.488e-06
ENSG00000168118	1228.6	0.6895	-0.5364	2.378e-07	5.561e-06
ENSG00000105750	318.312	1.6261	0.7014	2.461e-07	5.745e-06
ENSG00000186480	3370.44	0.357	-1.486	2.483e-07	5.785e-06
ENSG00000101412	872.177	0.7457	-0.4234	2.488e-07	5.788e-06
ENSG00000001084	1103.32	0.7437	-0.4273	2.511e-07	5.829e-06
ENSG00000106144	2109.45	1.3327	0.4143	2.541e-07	5.889e-06
ENSG00000147133	1541.56	1.3409	0.4232	2.597e-07	6.006e-06
ENSG00000198959	91.6865	2.3578	1.2374	2.618e-07	6.035e-06
ENSG00000100867	150.542	2.8566	1.5143	2.619e-07	6.035e-06
ENSG00000120437	1560.79	0.7404	-0.4335	2.661e-07	6.121e-06
ENSG00000178149	247.86	0.6167	-0.6973	2.725e-07	6.257e-06
ENSG00000110888	1630.75	1.4866	0.572	2.752e-07	6.307e-06
ENSG00000136279	1808.67	0.7751	-0.3676	2.797e-07	6.398e-06
ENSG00000161904	1269.39	0.7092	-0.4958	2.825e-07	6.45e-06
ENSG00000189057	1931.5	1.5568	0.6386	2.831e-07	6.453e-06
ENSG00000122359	1988.74	0.7228	-0.4682	2.841e-07	6.464e-06
ENSG00000204469	5422.03	0.808	-0.3076	2.88e-07	6.54e-06
ENSG00000117523	6694.62	1.2704	0.3453	2.905e-07	6.586e-06
ENSG00000112773	1327.77	1.4284	0.5144	2.91e-07	6.586e-06
ENSG00000128833	252.217	1.6599	0.7311	2.935e-07	6.627e-06
ENSG00000229117	15041.4	1.3262	0.4073	2.939e-07	6.627e-06
ENSG00000054267	1362.72	1.305	0.384	2.966e-07	6.676e-06
ENSG00000169439	1674.17	0.6999	-0.5148	3.014e-07	6.771e-06
ENSG00000120784	513.706	1.4577	0.5437	3.085e-07	6.92e-06
ENSG00000164283	286.42	4.6868	2.2286	3.112e-07	6.965e-06
ENSG00000092140	967.197	1.5012	0.5861	3.116e-07	6.965e-06
ENSG00000148735	42.6885	0.1783	-2.488	3.132e-07	6.988e-06
ENSG00000112511	730.189	0.6602	-0.5991	3.17e-07	7.06e-06
ENSG00000100403	1985.36	0.7575	-0.4006	3.228e-07	7.176e-06
ENSG00000170264	343.793	1.5802	0.6601	3.24e-07	7.19e-06
ENSG00000124749	237.895	0.5485	-0.8665	3.351e-07	7.423e-06
ENSG00000110048	2290.78	0.7708	-0.3756	3.366e-07	7.444e-06
ENSG00000163714	3777.52	1.3971	0.4825	3.437e-07	7.588e-06
ENSG00000156599	3465.8	0.7995	-0.3229	3.482e-07	7.674e-06
ENSG00000081923	229.326	1.8726	0.905	3.517e-07	7.737e-06
ENSG00000141349	809.505	0.7083	-0.4975	3.532e-07	7.756e-06
ENSG00000106278	61.5441	0.3367	-1.57	3.54e-07	7.759e-06
ENSG00000166016	325.953	0.6287	-0.6696	3.627e-07	7.937e-06
ENSG00000071082	4068.87	1.2485	0.3202	3.701e-07	8.085e-06
ENSG00000135486	19402.7	1.406	0.4916	3.719e-07	8.111e-06
ENSG00000100982	357.595	0.5942	-0.7509	3.793e-07	8.258e-06
ENSG00000048740	221.231	1.6616	0.7326	4.127e-07	8.959e-06
ENSG00000166689	338.253	0.5118	-0.9663	4.129e-07	8.959e-06
ENSG00000148290	243.822	0.5919	-0.7565	4.153e-07	8.995e-06
ENSG00000134590	1992.55	0.7746	-0.3684	4.178e-07	9.032e-06
ENSG00000149792	1187.54	0.7557	-0.404	4.272e-07	9.22e-06
ENSG00000181827	1278.76	1.3033	0.3821	4.324e-07	9.316e-06
ENSG00000075223	8205.22	0.5927	-0.7545	4.352e-07	9.361e-06
ENSG00000079459	4767.99	0.7275	-0.459	4.369e-07	9.382e-06
ENSG00000198792	1018.99	0.703	-0.5084	4.412e-07	9.458e-06
ENSG00000100439	482.605	0.5962	-0.7461	4.46e-07	9.535e-06
ENSG00000109452	26.4518	4.4646	2.1585	4.463e-07	9.535e-06
ENSG00000077549	3876.95	0.8004	-0.3212	4.561e-07	9.727e-06
ENSG00000095002	1787.19	1.4108	0.4965	4.632e-07	9.862e-06
ENSG00000204388	329.658	1.578	0.6581	4.67e-07	9.927e-06
ENSG00000033100	1569.96	0.7347	-0.4449	4.808e-07	1.02e-05
ENSG00000215252	1129.07	1.3689	0.453	4.838e-07	1.025e-05
ENSG00000125885	530.157	1.478	0.5636	4.849e-07	1.025e-05
ENSG00000174718	666.724	1.5022	0.5871	4.854e-07	1.025e-05
ENSG00000132128	1123.29	0.7531	-0.409	4.993e-07	1.052e-05
ENSG00000149548	449.355	1.6487	0.7214	5.019e-07	1.056e-05
ENSG00000177990	389.032	1.5597	0.6413	5.061e-07	1.062e-05
ENSG00000112276	1285.18	0.5748	-0.7988	5.066e-07	1.062e-05
ENSG00000136213	503.935	0.6703	-0.577	5.071e-07	1.062e-05
ENSG00000180263	257.588	1.5775	0.6576	5.171e-07	1.081e-05
ENSG00000109790	2843.42	0.7408	-0.4328	5.214e-07	1.088e-05
ENSG00000196670	427.289	1.5071	0.5917	5.339e-07	1.112e-05
ENSG00000090447	96.2283	2.1127	1.0791	5.404e-07	1.124e-05
ENSG00000143458	379.177	1.5386	0.6216	5.445e-07	1.131e-05
ENSG00000176208	701.236	1.6122	0.6891	5.479e-07	1.136e-05
ENSG00000270231	918.73	1.3626	0.4463	5.55e-07	1.148e-05
ENSG00000006118	482.56	0.5573	-0.8434	5.557e-07	1.148e-05
ENSG00000115295	1960.22	0.6839	-0.5481	5.629e-07	1.161e-05
ENSG00000111961	1000.83	0.7613	-0.3935	5.665e-07	1.167e-05
ENSG00000142327	438.436	0.6846	-0.5468	5.754e-07	1.183e-05
ENSG00000170312	6087.39	1.5042	0.589	5.845e-07	1.2e-05
ENSG00000143774	1517.63	0.7501	-0.4148	5.889e-07	1.207e-05
ENSG00000099219	1473.07	0.7314	-0.4512	5.961e-07	1.22e-05
ENSG00000070961	4362.93	1.3849	0.4698	6.003e-07	1.226e-05
ENSG00000137193	294.512	0.606	-0.7226	6.2e-07	1.262e-05
ENSG00000114019	1638.72	0.6912	-0.5327	6.304e-07	1.281e-05
ENSG00000099810	3518.86	1.4584	0.5444	6.467e-07	1.313e-05
ENSG00000196562	212.888	0.487	-1.038	6.548e-07	1.327e-05
ENSG00000237172	413.752	0.6586	-0.6024	6.567e-07	1.328e-05
ENSG00000164509	250.726	0.5941	-0.7512	6.611e-07	1.335e-05
ENSG00000224051	337.32	0.6379	-0.6486	6.649e-07	1.341e-05
ENSG00000163017	23.3522	5.0949	2.3491	6.7e-07	1.349e-05
ENSG00000174996	768.565	0.7278	-0.4585	6.853e-07	1.378e-05
ENSG00000124406	133.723	0.3319	-1.591	6.872e-07	1.379e-05
ENSG00000268223	57.2954	0.3183	-1.652	6.933e-07	1.389e-05
ENSG00000131368	295.72	1.5626	0.6439	7.053e-07	1.409e-05
ENSG00000164916	1612.87	1.2717	0.3468	7.056e-07	1.409e-05
ENSG00000173706	2781.89	0.5743	-0.8002	7.086e-07	1.413e-05
ENSG00000180425	74.2249	0.354	-1.498	7.13e-07	1.419e-05
ENSG00000197978	214.106	1.6715	0.7411	7.141e-07	1.419e-05
ENSG00000131669	209.996	0.5317	-0.9113	7.179e-07	1.425e-05
ENSG00000110237	899.806	0.6947	-0.5255	7.274e-07	1.441e-05
ENSG00000122958	4033.39	1.3313	0.4129	7.313e-07	1.447e-05
ENSG00000123200	2158.69	1.2546	0.3273	7.345e-07	1.451e-05
ENSG00000107796	123.753	1.8662	0.9001	7.408e-07	1.461e-05
ENSG00000172831	604.863	0.6709	-0.5759	7.841e-07	1.544e-05
ENSG00000080345	2509.42	1.401	0.4864	8.011e-07	1.575e-05
ENSG00000157637	1241.96	0.7335	-0.4472	8.068e-07	1.584e-05
ENSG00000169738	399.485	0.6681	-0.5818	8.136e-07	1.595e-05
ENSG00000124788	1049.88	0.7412	-0.432	8.381e-07	1.64e-05
ENSG00000169710	5421.5	0.3484	-1.521	8.393e-07	1.64e-05
ENSG00000156011	734.844	0.7238	-0.4662	8.428e-07	1.644e-05
ENSG00000181722	43.1878	0.3131	-1.675	8.454e-07	1.647e-05
ENSG00000197136	955.485	0.6726	-0.5721	8.737e-07	1.699e-05
ENSG00000136492	1898.11	1.4464	0.5325	8.764e-07	1.702e-05
ENSG00000132718	2657.35	0.7397	-0.435	8.849e-07	1.716e-05
ENSG00000005175	1321.62	1.3415	0.4238	8.863e-07	1.716e-05
ENSG00000125534	549.091	0.6739	-0.5694	8.897e-07	1.72e-05
ENSG00000118412	1330.66	1.357	0.4404	8.926e-07	1.723e-05
ENSG00000164338	1147.91	1.3201	0.4006	9.048e-07	1.744e-05
ENSG00000197594	778.616	1.406	0.4916	9.14e-07	1.759e-05
ENSG00000116678	696.449	0.6976	-0.5196	9.203e-07	1.768e-05
ENSG00000167191	63.3906	0.3978	-1.33	9.247e-07	1.771e-05
ENSG00000115875	2800.46	1.3148	0.3948	9.26e-07	1.771e-05
ENSG00000101608	3713.05	1.2755	0.3511	9.263e-07	1.771e-05
ENSG00000167964	69.8773	0.3073	-1.702	9.601e-07	1.833e-05
ENSG00000137497	1450.3	0.7554	-0.4047	1.005e-06	1.915e-05
ENSG00000198853	1089.86	0.6763	-0.5642	1.047e-06	1.994e-05
ENSG00000122203	2312.45	0.7905	-0.3391	1.055e-06	2.005e-05
ENSG00000108107	4876.18	1.2805	0.3568	1.06e-06	2.012e-05
ENSG00000198892	172.125	0.51	-0.9714	1.09e-06	2.065e-05
ENSG00000196236	439.628	1.4629	0.5488	1.105e-06	2.089e-05
ENSG00000148541	149.508	0.5434	-0.8798	1.106e-06	2.089e-05
ENSG00000166432	312.784	1.5781	0.6581	1.123e-06	2.118e-05
ENSG00000144118	1307.77	1.4335	0.5195	1.127e-06	2.123e-05
ENSG00000146938	370.705	1.4953	0.5804	1.135e-06	2.135e-05
ENSG00000148843	1932.86	1.3699	0.4541	1.137e-06	2.135e-05
ENSG00000177951	327.925	0.6716	-0.5743	1.146e-06	2.148e-05
ENSG00000150687	5195.14	0.7639	-0.3885	1.166e-06	2.183e-05
ENSG00000150630	1402.64	1.3708	0.455	1.175e-06	2.196e-05
ENSG00000100625	438.182	1.4824	0.5679	1.2e-06	2.24e-05
ENSG00000147454	1422.41	1.3344	0.4162	1.219e-06	2.273e-05
ENSG00000166750	1687.16	0.7177	-0.4785	1.221e-06	2.273e-05
ENSG00000164574	3001.95	0.7994	-0.3231	1.232e-06	2.289e-05
ENSG00000171262	1955.68	1.3674	0.4514	1.256e-06	2.332e-05
ENSG00000186462	190.673	1.6844	0.7523	1.263e-06	2.34e-05
ENSG00000142784	938.479	0.7572	-0.4012	1.269e-06	2.349e-05
ENSG00000077092	2149.83	0.6054	-0.7241	1.296e-06	2.395e-05
ENSG00000064309	803.396	0.5834	-0.7774	1.309e-06	2.415e-05
ENSG00000159461	2334.36	0.788	-0.3437	1.319e-06	2.427e-05
ENSG00000006007	1261.01	0.7808	-0.3569	1.319e-06	2.427e-05
ENSG00000137409	3630.56	0.806	-0.3111	1.331e-06	2.446e-05
ENSG00000172809	2392.58	1.31	0.3896	1.354e-06	2.483e-05
ENSG00000186439	13.5667	23.9924	4.5845	1.355e-06	2.483e-05
ENSG00000197044	259.885	1.9594	0.9704	1.399e-06	2.557e-05
ENSG00000012048	2531.89	1.5445	0.6272	1.402e-06	2.557e-05
ENSG00000139343	620.101	1.4593	0.5453	1.402e-06	2.557e-05
ENSG00000101940	336.75	0.6605	-0.5984	1.411e-06	2.569e-05
ENSG00000070413	948.074	0.7192	-0.4755	1.426e-06	2.593e-05
ENSG00000122566	30325.3	1.3734	0.4577	1.433e-06	2.602e-05
ENSG00000155100	852.699	1.4305	0.5165	1.46e-06	2.648e-05
ENSG00000103942	114.318	1.9126	0.9355	1.468e-06	2.657e-05
ENSG00000175054	1084.39	1.3186	0.399	1.481e-06	2.676e-05
ENSG00000197601	2632.48	1.3582	0.4417	1.482e-06	2.676e-05
ENSG00000167770	921.699	0.7545	-0.4064	1.489e-06	2.683e-05
ENSG00000196705	722.386	1.5191	0.6032	1.49e-06	2.683e-05
ENSG00000185222	3169.54	1.253	0.3253	1.511e-06	2.717e-05
ENSG00000108984	205.196	0.5967	-0.7448	1.515e-06	2.718e-05
ENSG00000162929	424.172	1.4741	0.5598	1.517e-06	2.718e-05
ENSG00000080824	58253.3	1.5656	0.6467	1.518e-06	2.718e-05
ENSG00000173611	359.647	1.5129	0.5973	1.553e-06	2.776e-05
ENSG00000137504	2599.55	0.7693	-0.3783	1.599e-06	2.855e-05
ENSG00000144746	5017.9	0.8071	-0.3092	1.615e-06	2.878e-05
ENSG00000167889	226.81	0.551	-0.8599	1.656e-06	2.948e-05
ENSG00000060762	558.003	0.7014	-0.5117	1.669e-06	2.966e-05
ENSG00000196914	7669.03	0.832	-0.2653	1.689e-06	2.998e-05
ENSG00000107295	360.909	0.6609	-0.5976	1.694e-06	3.003e-05
ENSG00000111846	1474.24	0.7906	-0.339	1.705e-06	3.018e-05
ENSG00000163918	1918.53	1.4005	0.486	1.722e-06	3.043e-05
ENSG00000149596	463.368	0.6796	-0.5572	1.728e-06	3.049e-05
ENSG00000101109	2406.47	1.2923	0.37	1.763e-06	3.108e-05
ENSG00000106266	863.989	0.7431	-0.4283	1.787e-06	3.14e-05
ENSG00000167965	322.071	0.6632	-0.5924	1.787e-06	3.14e-05
ENSG00000117724	8114.23	1.6198	0.6958	1.79e-06	3.142e-05
ENSG00000148411	792.997	0.7192	-0.4756	1.798e-06	3.151e-05
ENSG00000173915	1300.2	1.2938	0.3716	1.815e-06	3.177e-05
ENSG00000123933	315.764	0.5321	-0.9102	1.836e-06	3.209e-05
ENSG00000169302	246.592	0.6242	-0.6799	1.846e-06	3.222e-05
ENSG00000204130	1027.22	1.3251	0.4061	1.921e-06	3.348e-05
ENSG00000131149	1050.23	0.7309	-0.4523	1.927e-06	3.353e-05
ENSG00000196437	370.658	1.7146	0.7779	1.937e-06	3.367e-05
ENSG00000118898	38.2705	0.1833	-2.448	1.951e-06	3.387e-05
ENSG00000166340	856.443	1.4048	0.4903	1.956e-06	3.39e-05
ENSG00000114251	909.429	0.736	-0.4423	1.998e-06	3.456e-05
ENSG00000162702	1301.85	1.3037	0.3826	1.999e-06	3.456e-05
ENSG00000139645	2919.25	1.2575	0.3306	2.051e-06	3.54e-05
ENSG00000204516	270.946	1.5634	0.6447	2.067e-06	3.563e-05
ENSG00000198408	7389.15	1.2669	0.3413	2.075e-06	3.567e-05
ENSG00000197943	12.8379	65.1145	6.0249	2.075e-06	3.567e-05
ENSG00000128185	330.953	0.6668	-0.5847	2.091e-06	3.589e-05
ENSG00000100241	1039.73	0.7448	-0.4252	2.139e-06	3.667e-05
ENSG00000166845	449.877	1.4887	0.5741	2.184e-06	3.739e-05
ENSG00000147403	9154.4	1.3438	0.4263	2.204e-06	3.767e-05
ENSG00000132485	3733.62	1.2525	0.3248	2.216e-06	3.783e-05
ENSG00000173599	273.161	0.4583	-1.126	2.226e-06	3.789e-05
ENSG00000184384	1035.79	0.7411	-0.4322	2.227e-06	3.789e-05
ENSG00000113356	574.926	1.584	0.6635	2.228e-06	3.789e-05
ENSG00000088280	278.783	0.524	-0.9325	2.231e-06	3.789e-05
ENSG00000162408	921.884	1.3438	0.4263	2.239e-06	3.797e-05
ENSG00000174482	188.6	0.6082	-0.7175	2.278e-06	3.858e-05
ENSG00000119547	46.2372	2.7509	1.4599	2.292e-06	3.876e-05
ENSG00000126351	467.282	0.5462	-0.8724	2.335e-06	3.944e-05
ENSG00000131584	456.667	0.711	-0.492	2.345e-06	3.955e-05
ENSG00000204590	2142.75	0.7962	-0.3287	2.35e-06	3.959e-05
ENSG00000101972	5521.97	1.2929	0.3706	2.358e-06	3.967e-05
ENSG00000170234	852.399	1.3356	0.4175	2.362e-06	3.968e-05
ENSG00000187790	611.638	1.5093	0.5939	2.366e-06	3.97e-05
ENSG00000145715	3001.2	1.5033	0.5881	2.393e-06	4.01e-05
ENSG00000117616	1260.95	1.5895	0.6686	2.414e-06	4.039e-05
ENSG00000151914	11984.5	0.8243	-0.2787	2.45e-06	4.094e-05
ENSG00000149582	305.949	0.5837	-0.7767	2.463e-06	4.111e-05
ENSG00000164022	2005.29	1.3026	0.3814	2.499e-06	4.166e-05
ENSG00000185985	453.834	1.4216	0.5075	2.509e-06	4.176e-05
ENSG00000121871	143.649	0.4375	-1.193	2.526e-06	4.199e-05
ENSG00000112972	2967.68	0.7208	-0.4722	2.534e-06	4.206e-05
ENSG00000145375	541.452	1.4785	0.5642	2.538e-06	4.207e-05
ENSG00000278540	3384.51	0.7244	-0.4651	2.553e-06	4.226e-05
ENSG00000116133	8284.51	0.7539	-0.4076	2.569e-06	4.248e-05
ENSG00000165891	2002.67	1.3706	0.4548	2.651e-06	4.377e-05
ENSG00000091542	2196.27	0.7975	-0.3264	2.673e-06	4.408e-05
ENSG00000153885	88.679	2.2778	1.1876	2.677e-06	4.409e-05
ENSG00000137558	47.3689	0.3466	-1.528	2.718e-06	4.47e-05
ENSG00000145476	364.338	1.5217	0.6057	2.758e-06	4.531e-05
ENSG00000198039	211.105	1.64	0.7137	2.809e-06	4.608e-05
ENSG00000163565	3705.53	1.4896	0.575	2.826e-06	4.631e-05
ENSG00000168528	359.368	0.6342	-0.6571	2.906e-06	4.755e-05
ENSG00000137812	2178.61	1.7126	0.7762	2.917e-06	4.766e-05
ENSG00000197050	204.836	1.5802	0.6601	2.996e-06	4.889e-05
ENSG00000137509	2882.1	0.738	-0.4382	3.021e-06	4.924e-05
ENSG00000198920	585.273	1.3653	0.4492	3.078e-06	5.011e-05
ENSG00000204356	1454.08	0.7685	-0.3799	3.113e-06	5.057e-05
ENSG00000103024	144.084	0.537	-0.897	3.114e-06	5.057e-05
ENSG00000091490	1938.28	0.6371	-0.6503	3.15e-06	5.108e-05
ENSG00000108528	787.165	0.747	-0.4208	3.156e-06	5.112e-05
ENSG00000163960	3049.38	1.2238	0.2914	3.173e-06	5.132e-05
ENSG00000091073	408.519	0.6906	-0.5341	3.196e-06	5.163e-05
ENSG00000122565	8433.04	1.2952	0.3732	3.201e-06	5.164e-05
ENSG00000164104	4958.39	1.4288	0.5148	3.244e-06	5.227e-05
ENSG00000167671	760.175	0.6491	-0.6234	3.255e-06	5.234e-05
ENSG00000078114	90.1874	0.4247	-1.236	3.257e-06	5.234e-05
ENSG00000100234	618.557	0.5029	-0.9917	3.266e-06	5.242e-05
ENSG00000138182	3159.25	2.2946	1.1982	3.294e-06	5.28e-05
ENSG00000179950	1249.28	0.7786	-0.361	3.3e-06	5.283e-05
ENSG00000198911	2487.81	0.6592	-0.6013	3.32e-06	5.307e-05
ENSG00000185432	525.655	0.6863	-0.5431	3.356e-06	5.36e-05
ENSG00000101255	471.334	0.6757	-0.5656	3.465e-06	5.527e-05
ENSG00000163291	2117.11	1.2621	0.3358	3.478e-06	5.54e-05
ENSG00000075407	795.723	1.3994	0.4848	3.509e-06	5.581e-05
ENSG00000139112	1080.13	0.639	-0.6461	3.553e-06	5.645e-05
ENSG00000150627	188.802	1.6308	0.7056	3.558e-06	5.646e-05
ENSG00000168765	263.406	0.6305	-0.6654	3.589e-06	5.688e-05
ENSG00000034053	199.24	1.618	0.6942	3.596e-06	5.691e-05
ENSG00000116729	2177.58	1.2658	0.3401	3.654e-06	5.776e-05
ENSG00000100196	753.433	0.7376	-0.4391	3.691e-06	5.827e-05
ENSG00000156639	2392.88	0.7445	-0.4257	3.712e-06	5.853e-05
ENSG00000163399	9872.15	0.6995	-0.5155	3.716e-06	5.853e-05
ENSG00000115486	1005.41	0.7662	-0.3842	3.724e-06	5.857e-05
ENSG00000196878	301.724	0.6108	-0.7112	3.754e-06	5.897e-05
ENSG00000142949	2523.87	1.2516	0.3238	3.767e-06	5.91e-05
ENSG00000078804	740.735	0.5634	-0.8279	3.841e-06	6.019e-05
ENSG00000131408	1151.33	0.7702	-0.3767	3.903e-06	6.109e-05
ENSG00000118193	2190.8	1.6056	0.6831	3.916e-06	6.115e-05
ENSG00000185129	1391.34	1.2903	0.3677	3.917e-06	6.115e-05
ENSG00000096063	1539.05	1.3337	0.4155	3.942e-06	6.146e-05
ENSG00000196967	270.441	1.5991	0.6772	4.017e-06	6.248e-05
ENSG00000214517	1740.43	0.6489	-0.6239	4.017e-06	6.248e-05
ENSG00000121621	1487.87	1.6055	0.683	4.097e-06	6.364e-05
ENSG00000126432	1724.14	0.7007	-0.5131	4.106e-06	6.364e-05
ENSG00000140006	329.674	1.5394	0.6224	4.107e-06	6.364e-05
ENSG00000204237	188.44	0.5953	-0.7483	4.171e-06	6.455e-05
ENSG00000270629	598.197	1.3913	0.4764	4.182e-06	6.465e-05
ENSG00000165527	2234.85	1.3311	0.4126	4.268e-06	6.589e-05
ENSG00000110719	486.92	0.6452	-0.6322	4.274e-06	6.591e-05
ENSG00000115694	1151.3	0.7645	-0.3874	4.296e-06	6.616e-05
ENSG00000189007	260.887	1.5281	0.6117	4.309e-06	6.626e-05
ENSG00000175224	1510.52	0.7693	-0.3783	4.313e-06	6.626e-05
ENSG00000130720	41.5762	0.3764	-1.41	4.338e-06	6.656e-05
ENSG00000168268	1386.05	0.7674	-0.382	4.43e-06	6.79e-05
ENSG00000149577	321.491	0.6323	-0.6614	4.455e-06	6.817e-05
ENSG00000043355	56.8026	2.5916	1.3739	4.459e-06	6.817e-05
ENSG00000131652	168.675	0.5616	-0.8323	4.476e-06	6.835e-05
ENSG00000106153	2984.65	0.8075	-0.3084	4.522e-06	6.894e-05
ENSG00000100412	957.634	0.7512	-0.4128	4.529e-06	6.894e-05
ENSG00000124429	109.701	2.0332	1.0237	4.531e-06	6.894e-05
ENSG00000197982	216.245	0.6156	-0.6999	4.632e-06	7.032e-05
ENSG00000070950	1430.41	1.4476	0.5336	4.634e-06	7.032e-05
ENSG00000128683	232.448	1.6208	0.6967	4.638e-06	7.032e-05
ENSG00000124356	1879.08	0.7948	-0.3313	4.734e-06	7.168e-05
ENSG00000139163	1986.61	1.381	0.4657	4.74e-06	7.169e-05
ENSG00000197712	2207.25	0.6785	-0.5595	4.763e-06	7.194e-05
ENSG00000180914	89.4993	2.0971	1.0684	4.782e-06	7.214e-05
ENSG00000143569	3631.24	1.238	0.308	4.816e-06	7.257e-05
ENSG00000138326	13897.9	1.3613	0.445	4.853e-06	7.305e-05
ENSG00000166797	965.327	1.365	0.4489	4.91e-06	7.382e-05
ENSG00000136861	1813.89	1.3058	0.3849	5.041e-06	7.57e-05
ENSG00000118508	1757.32	0.7717	-0.3739	5.05e-06	7.574e-05
ENSG00000128510	4786.98	1.3297	0.4112	5.118e-06	7.667e-05
ENSG00000168591	1223.88	0.7359	-0.4423	5.18e-06	7.75e-05
ENSG00000149260	384.161	0.6582	-0.6034	5.34e-06	7.981e-05
ENSG00000120675	66.7744	0.3969	-1.333	5.389e-06	8.044e-05
ENSG00000143612	3974.83	0.8161	-0.2931	5.496e-06	8.193e-05
ENSG00000107185	1479.68	0.7921	-0.3362	5.514e-06	8.211e-05
ENSG00000169762	793.373	0.7584	-0.3991	5.598e-06	8.326e-05
ENSG00000101407	767.788	1.3201	0.4007	5.624e-06	8.355e-05
ENSG00000135373	156.794	0.1397	-2.839	5.63e-06	8.355e-05
ENSG00000152818	3666.09	0.7876	-0.3445	5.651e-06	8.375e-05
ENSG00000163359	1188.61	2.8489	1.5104	5.765e-06	8.534e-05
ENSG00000122729	1440.79	0.7581	-0.3995	5.771e-06	8.534e-05
ENSG00000170525	2382.05	0.6032	-0.7292	5.805e-06	8.574e-05
ENSG00000163898	73.8301	0.3961	-1.336	5.845e-06	8.622e-05
ENSG00000257093	1883.86	1.2394	0.3097	5.913e-06	8.713e-05
ENSG00000138658	632.286	1.5879	0.6671	5.989e-06	8.815e-05
ENSG00000135378	250.249	0.4521	-1.145	6.09e-06	8.952e-05
ENSG00000141401	206.344	0.4583	-1.126	6.168e-06	9.056e-05
ENSG00000113719	3117.47	0.7064	-0.5014	6.208e-06	9.095e-05
ENSG00000213096	468.177	1.4099	0.4956	6.209e-06	9.095e-05
ENSG00000038427	9333.18	1.3024	0.3812	6.241e-06	9.131e-05
ENSG00000163378	1017.26	1.4827	0.5682	6.334e-06	9.257e-05
ENSG00000137040	2550.81	1.3155	0.3956	6.391e-06	9.329e-05
ENSG00000196083	1565.36	1.2511	0.3232	6.428e-06	9.372e-05
ENSG00000074706	48.4856	0.3924	-1.349	6.44e-06	9.38e-05
ENSG00000163808	672.011	1.5731	0.6536	6.472e-06	9.414e-05
ENSG00000136542	443.206	0.6941	-0.5269	6.56e-06	9.524e-05
ENSG00000126860	174.174	1.9575	0.969	6.562e-06	9.524e-05
ENSG00000091592	85.0389	1.9955	0.9967	6.662e-06	9.657e-05
ENSG00000088899	137.341	0.4754	-1.073	6.702e-06	9.704e-05
ENSG00000197756	7726.8	1.2665	0.3409	6.734e-06	9.739e-05
ENSG00000022267	2710.63	0.6874	-0.5409	6.767e-06	9.772e-05
ENSG00000138798	488.411	0.6995	-0.5157	6.772e-06	9.772e-05
ENSG00000118620	402.552	1.5057	0.5904	6.968e-06	0.0001004
ENSG00000125457	200.076	0.6121	-0.7082	7.331e-06	0.0001055
ENSG00000129116	4920.66	0.8127	-0.2991	7.35e-06	0.0001057
ENSG00000143819	3530.96	0.3973	-1.332	7.382e-06	0.000106
ENSG00000168014	1259.18	0.7538	-0.4078	7.434e-06	0.0001065
ENSG00000113810	9062.82	1.533	0.6163	7.435e-06	0.0001065
ENSG00000127837	1453.07	0.7817	-0.3554	7.44e-06	0.0001065
ENSG00000090432	765.927	0.7408	-0.4329	7.455e-06	0.0001066
ENSG00000089335	590.214	1.3663	0.4503	7.471e-06	0.0001066
ENSG00000140688	262.454	0.6698	-0.5783	7.472e-06	0.0001066
ENSG00000001497	1699.1	1.2574	0.3305	7.491e-06	0.0001068
ENSG00000125864	105.997	0.3342	-1.581	7.501e-06	0.0001068
ENSG00000101974	4300.13	0.7668	-0.3831	7.559e-06	0.0001075
ENSG00000100024	22.1256	0.1647	-2.602	7.819e-06	0.000111
ENSG00000166803	513.6	1.6524	0.7246	7.838e-06	0.0001112
ENSG00000146250	699.675	0.1083	-3.206	7.864e-06	0.0001114
ENSG00000112541	54.2192	2.4232	1.2769	7.894e-06	0.0001117
ENSG00000197903	220.239	0.6375	-0.6494	7.935e-06	0.0001122
ENSG00000185339	202.173	0.4524	-1.144	7.962e-06	0.0001124
ENSG00000198952	2847.89	0.8186	-0.2887	7.987e-06	0.0001127
ENSG00000166741	1673.59	0.65	-0.6215	8.001e-06	0.0001127
ENSG00000081052	90.452	0.4709	-1.086	8.024e-06	0.0001129
ENSG00000110697	500.849	0.5531	-0.8543	8.254e-06	0.000116
ENSG00000060339	3860.2	1.3353	0.4172	8.261e-06	0.000116
ENSG00000164070	1516.03	1.2691	0.3438	8.383e-06	0.0001176
ENSG00000107372	2677.89	0.8062	-0.3107	8.489e-06	0.0001189
ENSG00000135324	68.9118	2.3495	1.2323	8.513e-06	0.0001192
ENSG00000135916	1857.41	0.6946	-0.5257	8.701e-06	0.0001216
ENSG00000164418	322.501	0.6937	-0.5277	8.718e-06	0.0001218
ENSG00000154229	1760.71	0.7866	-0.3463	8.736e-06	0.0001219
ENSG00000140534	608.935	1.3962	0.4815	8.79e-06	0.0001225
ENSG00000175213	183.494	0.6121	-0.7082	9.031e-06	0.0001257
ENSG00000102893	2196.38	0.8037	-0.3152	9.166e-06	0.0001274
ENSG00000110046	508.066	0.7045	-0.5053	9.219e-06	0.000128
ENSG00000083290	455.603	1.4124	0.4981	9.31e-06	0.0001292
ENSG00000119699	344.205	0.4755	-1.073	9.529e-06	0.0001321
ENSG00000051825	1407.19	1.3625	0.4462	9.681e-06	0.000134
ENSG00000148180	647.95	0.607	-0.7203	9.964e-06	0.0001375
ENSG00000186020	502.774	1.3835	0.4683	9.964e-06	0.0001375
ENSG00000133872	3426.77	0.8217	-0.2833	9.966e-06	0.0001375
ENSG00000080986	2589.26	1.5969	0.6753	1.027e-05	0.0001415
ENSG00000182473	1473.84	0.7768	-0.3643	1.028e-05	0.0001415
ENSG00000162772	240.385	0.527	-0.9241	1.035e-05	0.0001423
ENSG00000105290	313.435	0.587	-0.7685	1.036e-05	0.0001423
ENSG00000087253	745.925	0.7137	-0.4867	1.041e-05	0.0001429
ENSG00000203326	362.403	1.4307	0.5167	1.045e-05	0.0001432
ENSG00000131165	937.642	0.7652	-0.3861	1.089e-05	0.0001491
ENSG00000126785	1644.6	0.7507	-0.4136	1.091e-05	0.0001493
ENSG00000176485	453.854	0.6602	-0.5989	1.099e-05	0.0001501
ENSG00000187957	1675.74	1.3879	0.4729	1.1e-05	0.0001501
ENSG00000078269	2862.21	0.8155	-0.2943	1.11e-05	0.0001513
ENSG00000091844	179.401	1.7397	0.7988	1.116e-05	0.000152
ENSG00000187741	544.539	1.3869	0.4718	1.126e-05	0.0001531
ENSG00000071127	8643.34	0.8282	-0.272	1.149e-05	0.0001561
ENSG00000100906	881.412	0.5436	-0.8795	1.151e-05	0.0001562
ENSG00000177485	1823.36	1.2374	0.3073	1.154e-05	0.0001565
ENSG00000160888	402.418	1.5137	0.5981	1.16e-05	0.0001571
ENSG00000180626	251.648	1.5231	0.607	1.163e-05	0.0001574
ENSG00000159228	812.269	0.7667	-0.3832	1.187e-05	0.0001604
ENSG00000147180	171.578	1.7644	0.8192	1.19e-05	0.0001607
ENSG00000137207	886.521	0.7447	-0.4252	1.192e-05	0.0001608
ENSG00000141551	2550.37	0.7863	-0.3469	1.194e-05	0.0001608
ENSG00000092439	2122.47	1.2377	0.3077	1.196e-05	0.000161
ENSG00000148948	41.0724	0.3256	-1.619	1.203e-05	0.0001617
ENSG00000198805	669.03	1.5007	0.5856	1.207e-05	0.0001621
ENSG00000117419	927.485	0.7804	-0.3577	1.211e-05	0.0001623
ENSG00000131373	488.302	1.4983	0.5833	1.212e-05	0.0001623
ENSG00000114480	5283.14	0.8079	-0.3078	1.212e-05	0.0001623
ENSG00000160606	92.7944	0.5186	-0.9474	1.218e-05	0.0001629
ENSG00000156970	1828.32	1.4347	0.5208	1.224e-05	0.0001635
ENSG00000104687	1483.97	0.778	-0.3621	1.227e-05	0.0001638
ENSG00000205208	1319.74	1.3763	0.4608	1.243e-05	0.0001657
ENSG00000161671	525.047	0.7359	-0.4425	1.246e-05	0.0001659
ENSG00000114416	7761	1.2535	0.326	1.255e-05	0.0001669
ENSG00000141568	2129.92	0.8045	-0.3139	1.267e-05	0.0001684
ENSG00000076716	1819.27	0.765	-0.3865	1.269e-05	0.0001684
ENSG00000115750	498.524	1.4618	0.5478	1.281e-05	0.0001698
ENSG00000118523	17304.4	0.7505	-0.4141	1.283e-05	0.00017
ENSG00000125351	1534.85	1.2705	0.3454	1.285e-05	0.00017
ENSG00000168538	945.653	1.2996	0.378	1.292e-05	0.0001708
ENSG00000169994	25.6799	3.4986	1.8068	1.309e-05	0.0001728
ENSG00000100280	1884.82	0.7944	-0.332	1.31e-05	0.0001728
ENSG00000074800	47924.1	0.7954	-0.3302	1.316e-05	0.0001734
ENSG00000167323	1015.63	0.7643	-0.3878	1.326e-05	0.0001746
ENSG00000174136	745.606	1.4033	0.4888	1.34e-05	0.0001762
ENSG00000120837	743.73	1.3147	0.3948	1.353e-05	0.0001778
ENSG00000139734	2256.28	1.4728	0.5586	1.361e-05	0.0001786
ENSG00000187068	81.8993	2.0103	1.0074	1.365e-05	0.000179
ENSG00000004766	964.687	1.324	0.4049	1.376e-05	0.0001802
ENSG00000108395	2599.87	0.8218	-0.2832	1.387e-05	0.0001815
ENSG00000108406	2971.32	0.8227	-0.2815	1.393e-05	0.000182
ENSG00000198873	226.018	0.665	-0.5885	1.398e-05	0.0001824
ENSG00000065308	5298.52	0.8274	-0.2734	1.399e-05	0.0001824
ENSG00000198948	494.578	0.6034	-0.7287	1.408e-05	0.0001834
ENSG00000029993	2805.96	1.5558	0.6377	1.414e-05	0.0001838
ENSG00000175115	1596	0.7865	-0.3465	1.414e-05	0.0001838
ENSG00000170537	66.3028	2.2908	1.1959	1.417e-05	0.000184
ENSG00000067992	693.356	0.679	-0.5585	1.428e-05	0.0001852
ENSG00000109065	684.432	0.7512	-0.4128	1.431e-05	0.0001854
ENSG00000173875	942.567	1.3083	0.3877	1.434e-05	0.0001856
ENSG00000278311	2470.44	1.2232	0.2907	1.436e-05	0.0001858
ENSG00000185658	1160.97	1.3764	0.4609	1.441e-05	0.0001861
ENSG00000165097	928.924	0.7665	-0.3837	1.444e-05	0.0001862
ENSG00000119906	3395.77	1.3633	0.4471	1.444e-05	0.0001862
ENSG00000138002	520.709	1.3427	0.4251	1.449e-05	0.0001865
ENSG00000104218	503.453	1.3467	0.4294	1.45e-05	0.0001865
ENSG00000136153	3552.62	1.2834	0.3599	1.463e-05	0.0001879
ENSG00000168874	53.9134	0.43	-1.218	1.464e-05	0.0001879
ENSG00000106211	3118.06	0.7786	-0.3611	1.471e-05	0.0001887
ENSG00000097046	852.442	1.316	0.3961	1.476e-05	0.0001891
ENSG00000169696	377.331	0.6851	-0.5457	1.492e-05	0.000191
ENSG00000117010	171.202	1.5924	0.6712	1.494e-05	0.000191
ENSG00000129484	844.73	1.3139	0.3938	1.502e-05	0.0001919
ENSG00000074590	686.173	0.7539	-0.4075	1.516e-05	0.0001934
ENSG00000197933	248.218	1.5845	0.6641	1.533e-05	0.0001955
ENSG00000146909	970.437	1.3081	0.3875	1.536e-05	0.0001956
ENSG00000143013	2671.18	0.7152	-0.4835	1.545e-05	0.0001965
ENSG00000167524	126.555	1.7098	0.7738	1.546e-05	0.0001965
ENSG00000165458	2400.18	0.692	-0.5311	1.559e-05	0.0001979
ENSG00000167986	5969.18	0.8305	-0.2679	1.561e-05	0.000198
ENSG00000143624	1300.42	1.2586	0.3318	1.563e-05	0.0001981
ENSG00000114279	1177.88	0.7146	-0.4848	1.57e-05	0.0001988
ENSG00000100116	234.578	0.6148	-0.7019	1.585e-05	0.0002005
ENSG00000185046	35.1169	0.3532	-1.501	1.597e-05	0.0002018
ENSG00000166477	755.742	1.3689	0.453	1.619e-05	0.0002043
ENSG00000134152	1038.23	1.2881	0.3652	1.622e-05	0.0002045
ENSG00000054523	3179.26	1.2102	0.2753	1.667e-05	0.00021
ENSG00000167088	1626.28	1.25	0.3219	1.69e-05	0.0002126
ENSG00000163975	62.8869	2.1538	1.1069	1.695e-05	0.0002131
ENSG00000143479	714.306	1.3144	0.3944	1.699e-05	0.0002134
ENSG00000134138	1207.01	1.3022	0.381	1.707e-05	0.0002138
ENSG00000067334	2419.25	1.3027	0.3815	1.707e-05	0.0002138
ENSG00000167695	931.003	1.3137	0.3937	1.708e-05	0.0002138
ENSG00000159346	2631.27	0.8219	-0.2829	1.721e-05	0.0002152
ENSG00000175548	439.791	1.3779	0.4625	1.725e-05	0.0002156
ENSG00000145779	327.895	1.5241	0.6079	1.728e-05	0.0002158
ENSG00000176393	1107.91	0.7498	-0.4154	1.733e-05	0.0002161
ENSG00000164031	1702.23	1.2507	0.3227	1.745e-05	0.0002172
ENSG00000183850	48.9161	2.3995	1.2627	1.745e-05	0.0002172
ENSG00000162385	791.672	1.4156	0.5014	1.747e-05	0.0002173
ENSG00000165434	3304.51	0.3952	-1.339	1.751e-05	0.0002175
ENSG00000109654	1200.77	0.7102	-0.4937	1.759e-05	0.0002183
ENSG00000167004	7469.28	1.1925	0.254	1.781e-05	0.0002208
ENSG00000122034	1530.49	0.8019	-0.3184	1.791e-05	0.0002218
ENSG00000114353	9090.13	0.811	-0.3022	1.812e-05	0.0002243
ENSG00000180901	1244.36	0.7809	-0.3568	1.83e-05	0.0002262
ENSG00000064933	872.028	1.2926	0.3702	1.832e-05	0.0002263
ENSG00000126947	332.814	1.4176	0.5035	1.859e-05	0.0002293
ENSG00000182903	922.941	1.4349	0.5209	1.878e-05	0.0002314
ENSG00000056050	584.427	1.4525	0.5385	1.882e-05	0.0002318
ENSG00000136643	1009.36	0.7751	-0.3676	1.886e-05	0.000232
ENSG00000165406	704.709	0.7425	-0.4296	1.888e-05	0.0002321
ENSG00000145687	349.712	0.6449	-0.6328	1.892e-05	0.0002322
ENSG00000008256	2419.85	0.7175	-0.4789	1.912e-05	0.0002344
ENSG00000154845	3484.64	0.8214	-0.2838	1.916e-05	0.0002348
ENSG00000168916	797.314	0.7253	-0.4634	1.939e-05	0.0002373
ENSG00000044459	853.449	1.4088	0.4944	1.972e-05	0.0002411
ENSG00000143401	4682.23	1.4148	0.5006	1.98e-05	0.0002419
ENSG00000173511	409.385	0.6946	-0.5257	1.983e-05	0.000242
ENSG00000096384	39447.8	1.3184	0.3988	1.998e-05	0.0002436
ENSG00000008513	418.453	0.7216	-0.4707	2.012e-05	0.0002451
ENSG00000164161	159.609	1.6817	0.7499	2.026e-05	0.0002465
ENSG00000067113	317.162	0.5713	-0.8077	2.052e-05	0.0002495
ENSG00000134202	659.971	0.7465	-0.4218	2.084e-05	0.0002532
ENSG00000009780	268.845	1.501	0.5859	2.099e-05	0.0002546
ENSG00000203879	5029.2	0.8338	-0.2623	2.1e-05	0.0002546
ENSG00000149532	2821.33	0.8304	-0.2681	2.112e-05	0.0002557
ENSG00000133657	8054.45	1.2987	0.3771	2.133e-05	0.0002581
ENSG00000165029	221.561	0.5871	-0.7683	2.167e-05	0.000262
ENSG00000119969	2698.02	1.2971	0.3753	2.184e-05	0.0002637
ENSG00000044524	3475.95	0.8227	-0.2816	2.187e-05	0.0002638
ENSG00000131747	17862.4	1.472	0.5578	2.194e-05	0.0002645
ENSG00000141564	668.413	0.7366	-0.441	2.229e-05	0.0002684
ENSG00000128534	1310.38	1.2528	0.3252	2.259e-05	0.0002717
ENSG00000113552	1191.12	1.2787	0.3547	2.263e-05	0.000272
ENSG00000174799	1678.33	1.3825	0.4673	2.281e-05	0.0002739
ENSG00000256771	162.67	1.6507	0.7231	2.285e-05	0.000274
ENSG00000133226	3635.08	1.236	0.3057	2.29e-05	0.0002744
ENSG00000049860	3520.71	1.3043	0.3833	2.292e-05	0.0002744
ENSG00000170145	1745.99	0.8086	-0.3065	2.295e-05	0.0002745
ENSG00000164733	8680.06	1.2278	0.2961	2.305e-05	0.0002755
ENSG00000160746	1608.53	0.7966	-0.328	2.335e-05	0.0002787
ENSG00000107105	536.983	0.6816	-0.553	2.345e-05	0.0002797
ENSG00000183779	387.95	0.6969	-0.521	2.381e-05	0.0002837
ENSG00000170949	719.164	1.3248	0.4058	2.384e-05	0.0002838
ENSG00000189266	3034.36	1.2793	0.3554	2.396e-05	0.0002849
ENSG00000152078	1364.17	0.7765	-0.365	2.41e-05	0.0002864
ENSG00000129657	4819.21	0.6878	-0.5399	2.434e-05	0.0002889
ENSG00000125633	1213.34	1.3209	0.4015	2.437e-05	0.0002891
ENSG00000107821	128.695	0.5817	-0.7816	2.459e-05	0.0002911
ENSG00000151576	1018.2	1.3611	0.4448	2.459e-05	0.0002911
ENSG00000118432	763.068	0.3361	-1.573	2.469e-05	0.0002917
ENSG00000103257	2056.83	0.7106	-0.4928	2.469e-05	0.0002917
ENSG00000160336	608.906	1.4769	0.5626	2.479e-05	0.0002927
ENSG00000134779	1443.69	0.7995	-0.3227	2.486e-05	0.0002931
ENSG00000108055	3900.29	1.3758	0.4603	2.496e-05	0.000294
ENSG00000126603	75.9841	0.4464	-1.164	2.519e-05	0.0002965
ENSG00000100151	288.384	0.6733	-0.5707	2.542e-05	0.0002989
ENSG00000151466	626.788	1.3783	0.4629	2.56e-05	0.0003008
ENSG00000126247	5414.13	0.8271	-0.2739	2.571e-05	0.0003018
ENSG00000124207	6715.59	1.3911	0.4762	2.575e-05	0.0003019
ENSG00000227500	966.158	0.7667	-0.3832	2.594e-05	0.0003039
ENSG00000081181	102.04	0.4757	-1.072	2.613e-05	0.0003059
ENSG00000143409	292.048	0.5442	-0.8779	2.616e-05	0.0003059
ENSG00000168710	3822.53	0.8033	-0.3161	2.623e-05	0.0003064
ENSG00000019144	1795.71	0.7815	-0.3558	2.643e-05	0.0003085
ENSG00000026103	794.02	1.5306	0.6141	2.653e-05	0.0003094
ENSG00000171497	595.428	1.3653	0.4492	2.668e-05	0.0003108
ENSG00000144468	419.921	0.728	-0.4581	2.683e-05	0.0003124
ENSG00000118181	5215.98	1.2149	0.2808	2.701e-05	0.0003141
ENSG00000119640	290.506	1.5191	0.6032	2.717e-05	0.0003156
ENSG00000166106	132.444	0.5634	-0.8279	2.726e-05	0.0003163
ENSG00000004399	1497.48	0.6475	-0.6271	2.727e-05	0.0003163
ENSG00000146232	163.405	0.6011	-0.7344	2.734e-05	0.0003168
ENSG00000115738	1507.88	0.6914	-0.5325	2.739e-05	0.0003171
ENSG00000196569	117.126	0.5785	-0.7896	2.752e-05	0.0003181
ENSG00000160352	395.92	1.3991	0.4845	2.754e-05	0.0003181
ENSG00000117308	730.326	0.7718	-0.3737	2.756e-05	0.0003181
ENSG00000145912	456.191	1.3875	0.4725	2.759e-05	0.0003182
ENSG00000198157	1634.25	1.3087	0.3881	2.782e-05	0.0003206
ENSG00000186684	147.85	1.7137	0.7771	2.787e-05	0.0003209
ENSG00000164323	1810.86	1.291	0.3684	2.792e-05	0.0003211
ENSG00000163297	1526.81	1.5069	0.5916	2.816e-05	0.0003236
ENSG00000213064	2304.52	0.7999	-0.3222	2.829e-05	0.0003248
ENSG00000089693	2703.11	0.8178	-0.2902	2.87e-05	0.0003292
ENSG00000186230	248.432	1.506	0.5907	2.875e-05	0.0003294
ENSG00000182141	233.051	1.5497	0.632	2.906e-05	0.0003328
ENSG00000118855	1276.59	1.2484	0.3201	2.965e-05	0.0003392
ENSG00000197461	236.102	1.714	0.7774	2.973e-05	0.0003398
ENSG00000105971	3094.19	0.8234	-0.2803	2.988e-05	0.0003411
ENSG00000138073	681.33	0.7651	-0.3862	3.042e-05	0.0003471
ENSG00000179094	192.329	0.6446	-0.6336	3.052e-05	0.0003476
ENSG00000184117	726.314	0.6746	-0.5679	3.053e-05	0.0003476
ENSG00000178852	61.5605	2.2279	1.1557	3.058e-05	0.0003477
ENSG00000078098	21.791	4.3598	2.1243	3.059e-05	0.0003477
ENSG00000145425	3187.55	1.2655	0.3397	3.093e-05	0.0003512
ENSG00000137076	14389.9	0.8317	-0.2658	3.106e-05	0.0003524
ENSG00000077264	555.388	1.3656	0.4496	3.113e-05	0.0003529
ENSG00000143870	2864.3	0.7831	-0.3528	3.189e-05	0.000361
ENSG00000123737	1220.56	1.4235	0.5095	3.19e-05	0.000361
ENSG00000133069	130.503	0.538	-0.8943	3.195e-05	0.0003613
ENSG00000184226	327.624	0.6853	-0.5453	3.224e-05	0.0003641
ENSG00000164332	1467.08	1.2473	0.3188	3.235e-05	0.0003651
ENSG00000154518	2150.68	0.7975	-0.3264	3.272e-05	0.000369
ENSG00000020922	1225.83	1.3116	0.3913	3.282e-05	0.0003695
ENSG00000140022	593.753	0.7501	-0.4149	3.283e-05	0.0003695
ENSG00000112473	3720.76	0.7701	-0.3768	3.288e-05	0.0003698
ENSG00000189221	133.535	0.5323	-0.9097	3.31e-05	0.0003719
ENSG00000131018	1524.82	1.2592	0.3325	3.365e-05	0.0003777
ENSG00000088305	134.467	1.8744	0.9064	3.374e-05	0.0003781
ENSG00000165868	235.821	1.5485	0.6308	3.375e-05	0.0003781
ENSG00000139116	989.805	1.2665	0.3408	3.383e-05	0.0003787
ENSG00000158560	284.029	0.6925	-0.5301	3.393e-05	0.0003793
ENSG00000104177	2139.28	1.2531	0.3255	3.394e-05	0.0003793
ENSG00000082146	811.352	0.7761	-0.3657	3.418e-05	0.0003817
ENSG00000180488	1681.88	1.3373	0.4193	3.44e-05	0.0003838
ENSG00000087077	2531.19	0.8269	-0.2742	3.446e-05	0.0003839
ENSG00000153048	373.247	0.6897	-0.5359	3.448e-05	0.0003839
ENSG00000112033	1372.51	0.792	-0.3365	3.45e-05	0.0003839
ENSG00000170545	169.762	1.5852	0.6647	3.462e-05	0.0003848
ENSG00000106609	3562.97	0.8259	-0.276	3.57e-05	0.0003965
ENSG00000171320	1169.05	1.4419	0.5279	3.587e-05	0.000398
ENSG00000198105	395.973	1.4097	0.4954	3.615e-05	0.0004008
ENSG00000059588	1019.59	1.2673	0.3417	3.665e-05	0.000406
ENSG00000177683	1056.46	1.3303	0.4118	3.682e-05	0.0004075
ENSG00000149308	1072.15	1.2811	0.3574	3.702e-05	0.0004093
ENSG00000165474	163.047	1.8506	0.888	3.716e-05	0.0004105
ENSG00000108387	98.8389	0.4317	-1.212	3.738e-05	0.0004126
ENSG00000123975	1671.43	1.3885	0.4735	3.744e-05	0.0004129
ENSG00000105186	1032.02	1.2929	0.3706	3.748e-05	0.000413
ENSG00000057019	38588.5	1.1649	0.2202	3.77e-05	0.0004145
ENSG00000168397	796.557	0.7597	-0.3966	3.771e-05	0.0004145
ENSG00000033327	430.677	0.7248	-0.4644	3.772e-05	0.0004145
ENSG00000275700	2121	1.3059	0.3851	3.778e-05	0.0004148
ENSG00000033030	878.497	1.3317	0.4132	3.781e-05	0.0004148
ENSG00000165280	10180.6	0.8124	-0.2998	3.787e-05	0.0004151
ENSG00000184445	1734.2	1.3283	0.4096	3.803e-05	0.0004165
ENSG00000135334	1258.16	0.7973	-0.3268	3.82e-05	0.0004179
ENSG00000102225	1804.4	0.7998	-0.3223	3.866e-05	0.0004223
ENSG00000185567	1498.62	1.2786	0.3546	3.866e-05	0.0004223
ENSG00000077514	1124.44	1.3145	0.3946	3.949e-05	0.0004304
ENSG00000110011	183.188	0.6021	-0.7319	3.95e-05	0.0004304
ENSG00000134453	1640.43	1.2628	0.3366	3.951e-05	0.0004304
ENSG00000163795	152.205	0.6113	-0.7101	3.99e-05	0.0004343
ENSG00000198182	162.253	1.6297	0.7046	3.998e-05	0.0004348
ENSG00000105894	1924.73	0.7685	-0.3799	4.016e-05	0.0004364
ENSG00000143748	660.655	1.3113	0.391	4.037e-05	0.0004383
ENSG00000184281	326.884	0.7162	-0.4816	4.072e-05	0.0004415
ENSG00000196937	3556.51	0.7788	-0.3607	4.073e-05	0.0004415
ENSG00000011021	561.469	0.7408	-0.4328	4.086e-05	0.0004424
ENSG00000132424	4203.13	1.1883	0.2489	4.101e-05	0.0004437
ENSG00000116918	1157.41	1.2474	0.3189	4.159e-05	0.0004496
ENSG00000146555	309.299	0.6992	-0.5163	4.172e-05	0.0004506
ENSG00000148331	406.535	0.731	-0.452	4.239e-05	0.0004575
ENSG00000164188	186.14	0.01569	-5.994	4.261e-05	0.0004595
ENSG00000140350	3130.46	1.2728	0.3481	4.27e-05	0.00046
ENSG00000167081	1166.57	1.3615	0.4452	4.312e-05	0.0004642
ENSG00000112139	153.689	0.4522	-1.145	4.319e-05	0.0004645
ENSG00000103995	638.796	1.5469	0.6294	4.366e-05	0.0004688
ENSG00000121440	73.2481	0.5194	-0.9451	4.366e-05	0.0004688
ENSG00000197056	991.579	1.351	0.4341	4.372e-05	0.000469
ENSG00000082126	60.7877	2.3469	1.2308	4.421e-05	0.0004738
ENSG00000096696	486.521	1.4577	0.5437	4.466e-05	0.0004783
ENSG00000148690	667.232	1.3887	0.4738	4.561e-05	0.0004881
ENSG00000173230	2901.94	1.201	0.2643	4.573e-05	0.0004888
ENSG00000127838	372.95	0.681	-0.5542	4.586e-05	0.0004898
ENSG00000143228	1919.66	1.5333	0.6166	4.611e-05	0.0004921
ENSG00000173258	341.94	1.4092	0.4949	4.622e-05	0.0004929
ENSG00000116266	1594.76	1.2749	0.3504	4.674e-05	0.0004977
ENSG00000134686	1735.38	0.7906	-0.339	4.675e-05	0.0004977
ENSG00000196465	550.121	0.7231	-0.4676	4.791e-05	0.0005096
ENSG00000152926	387.053	1.3697	0.4539	4.843e-05	0.0005147
ENSG00000204856	233.025	1.5485	0.6308	4.938e-05	0.0005243
ENSG00000134824	1816.77	0.3127	-1.677	4.965e-05	0.0005267
ENSG00000182004	1010.55	1.4047	0.4903	4.996e-05	0.0005292
ENSG00000186635	649.695	0.7593	-0.3973	4.996e-05	0.0005292
ENSG00000171552	1660.83	0.8072	-0.309	5.02e-05	0.0005312
ENSG00000131435	376.214	0.7356	-0.4429	5.035e-05	0.0005324
ENSG00000170921	2339	0.7564	-0.4028	5.051e-05	0.0005337
ENSG00000184524	37.8442	0.3514	-1.509	5.12e-05	0.0005405
ENSG00000221968	665.258	0.6267	-0.6742	5.132e-05	0.0005413
ENSG00000197020	545.741	1.5199	0.604	5.16e-05	0.0005438
ENSG00000117335	6414.79	0.8237	-0.2798	5.201e-05	0.0005472
ENSG00000065029	451.365	0.7282	-0.4575	5.201e-05	0.0005472
ENSG00000137834	385.385	0.7066	-0.5011	5.205e-05	0.0005472
ENSG00000171148	1927.36	0.8188	-0.2884	5.244e-05	0.0005508
ENSG00000068323	1409.96	0.7957	-0.3297	5.277e-05	0.0005538
ENSG00000164889	2186.16	0.802	-0.3183	5.312e-05	0.000557
ENSG00000135926	1658.36	0.8098	-0.3044	5.343e-05	0.0005598
ENSG00000130733	229.4	0.6178	-0.6948	5.418e-05	0.0005671
ENSG00000172331	653.981	0.7521	-0.4111	5.437e-05	0.0005686
ENSG00000105708	183.955	1.6048	0.6824	5.443e-05	0.0005686
ENSG00000117143	7490.94	1.2808	0.3571	5.45e-05	0.0005686
ENSG00000165630	623.912	1.309	0.3884	5.45e-05	0.0005686
ENSG00000188938	903.35	0.7973	-0.3268	5.459e-05	0.0005691
ENSG00000074356	1383.09	1.2443	0.3153	5.496e-05	0.0005725
ENSG00000136156	9502.2	0.7317	-0.4507	5.513e-05	0.0005738
ENSG00000113597	1023.95	1.2699	0.3447	5.528e-05	0.0005749
ENSG00000133067	29.0344	0.1845	-2.439	5.554e-05	0.0005771
ENSG00000058056	1412.24	1.3877	0.4727	5.589e-05	0.0005803
ENSG00000159792	390.912	0.6514	-0.6183	5.602e-05	0.0005811
ENSG00000120647	363.284	1.3965	0.4818	5.612e-05	0.0005817
ENSG00000114166	1796.8	0.8157	-0.2939	5.635e-05	0.0005835
ENSG00000100364	724.029	0.7724	-0.3726	5.664e-05	0.0005861
ENSG00000156860	1057.83	0.7876	-0.3444	5.67e-05	0.0005863
ENSG00000138650	849.535	0.7537	-0.408	5.685e-05	0.0005873
ENSG00000114200	1208.71	0.7557	-0.404	5.695e-05	0.0005878
ENSG00000090971	409.573	0.6271	-0.6731	5.71e-05	0.000589
ENSG00000033178	4528.67	1.2212	0.2883	5.729e-05	0.0005904
ENSG00000086289	965.114	0.7883	-0.3432	5.737e-05	0.0005907
ENSG00000132300	1472.01	1.2419	0.3126	5.741e-05	0.0005907
ENSG00000182700	307.403	1.4378	0.5238	5.762e-05	0.0005924
ENSG00000189339	1100.54	0.7565	-0.4027	5.776e-05	0.0005934
ENSG00000166801	3888.3	1.2995	0.378	5.843e-05	0.0005997
ENSG00000157214	317.068	1.5058	0.5905	5.857e-05	0.0006006
ENSG00000198919	626.495	0.7276	-0.4588	5.862e-05	0.0006006
ENSG00000163683	1259.17	0.6996	-0.5155	5.882e-05	0.0006022
ENSG00000184840	3404.56	0.8363	-0.2578	5.906e-05	0.0006039
ENSG00000164970	1196.91	0.7861	-0.3472	5.909e-05	0.0006039
ENSG00000138767	881.006	1.2745	0.35	5.913e-05	0.0006039
ENSG00000079482	865.826	0.7735	-0.3705	6.012e-05	0.0006135
ENSG00000031691	912.127	1.3043	0.3833	6.032e-05	0.0006151
ENSG00000185972	79.2032	1.9237	0.9439	6.07e-05	0.0006184
ENSG00000163558	2411.6	1.203	0.2667	6.115e-05	0.0006221
ENSG00000133315	108.618	0.5723	-0.8052	6.115e-05	0.0006221
ENSG00000149179	500.153	0.7405	-0.4334	6.128e-05	0.0006229
ENSG00000110427	238.977	1.4596	0.5456	6.14e-05	0.0006236
ENSG00000184349	312.55	1.422	0.5079	6.146e-05	0.0006237
ENSG00000175467	1491.67	0.7822	-0.3543	6.247e-05	0.0006334
ENSG00000112874	596.796	1.2965	0.3746	6.255e-05	0.0006337
ENSG00000115392	774.372	1.2929	0.3706	6.265e-05	0.0006339
ENSG00000105967	23.4066	0.2754	-1.86	6.267e-05	0.0006339
ENSG00000136802	1183.32	0.7924	-0.3358	6.275e-05	0.0006342
ENSG00000101003	831.409	1.3487	0.4316	6.3e-05	0.0006359
ENSG00000166710	20964.7	1.3702	0.4543	6.302e-05	0.0006359
ENSG00000142173	2165.11	1.3446	0.4272	6.337e-05	0.0006389
ENSG00000164081	539.321	0.7252	-0.4636	6.392e-05	0.000644
ENSG00000139618	919.668	1.3293	0.4107	6.4e-05	0.0006443
ENSG00000091428	31.9604	0.3101	-1.689	6.489e-05	0.0006526
ENSG00000171295	330.757	1.422	0.5079	6.498e-05	0.0006531
ENSG00000165915	517.711	0.7349	-0.4443	6.535e-05	0.000656
ENSG00000146373	1177.87	0.787	-0.3456	6.538e-05	0.000656
ENSG00000064989	183.055	0.5872	-0.7682	6.558e-05	0.0006575
ENSG00000104412	636.164	1.3138	0.3938	6.571e-05	0.0006583
ENSG00000135924	977.322	0.7261	-0.4618	6.625e-05	0.0006624
ENSG00000088986	3925.52	1.2397	0.31	6.627e-05	0.0006624
ENSG00000180537	1006.3	0.7331	-0.4479	6.628e-05	0.0006624
ENSG00000160877	1655.34	0.8085	-0.3066	6.647e-05	0.0006639
ENSG00000082641	5986.87	0.8288	-0.2708	6.674e-05	0.0006659
ENSG00000069849	4387.15	1.1988	0.2616	6.68e-05	0.000666
ENSG00000127948	842.051	0.7591	-0.3976	6.807e-05	0.0006782
ENSG00000103044	164.326	2.0144	1.0104	6.861e-05	0.000683
ENSG00000158828	195.382	0.6018	-0.7327	6.877e-05	0.0006839
ENSG00000183853	5376.69	0.8028	-0.3169	6.88e-05	0.0006839
ENSG00000132680	1603.14	1.2985	0.3768	6.938e-05	0.000689
ENSG00000144355	253.926	1.4327	0.5188	6.956e-05	0.0006899
ENSG00000154743	327.131	1.4396	0.5257	6.958e-05	0.0006899
ENSG00000143740	538.467	0.7531	-0.4092	6.971e-05	0.0006907
ENSG00000196498	2269.77	0.8313	-0.2666	6.984e-05	0.0006914
ENSG00000135956	1430.61	0.8058	-0.3115	7.003e-05	0.0006927
ENSG00000205221	18.9636	0.2517	-1.99	7.072e-05	0.000699
ENSG00000128394	295.337	0.5345	-0.9036	7.098e-05	0.000701
ENSG00000114268	841.133	1.3671	0.4512	7.114e-05	0.000702
ENSG00000171314	11259.1	0.8618	-0.2145	7.156e-05	0.0007057
ENSG00000154309	356.156	0.7317	-0.4506	7.232e-05	0.0007126
ENSG00000111196	682.246	1.3981	0.4834	7.268e-05	0.0007156
ENSG00000054965	2483.97	0.813	-0.2986	7.29e-05	0.0007172
ENSG00000039123	3128.25	1.324	0.4049	7.381e-05	0.0007256
ENSG00000004975	851.018	0.7747	-0.3682	7.415e-05	0.0007281
ENSG00000025293	1454.11	1.2366	0.3064	7.419e-05	0.0007281
ENSG00000090520	1523.86	1.228	0.2963	7.501e-05	0.0007356
ENSG00000214652	48.37	2.3227	1.2158	7.551e-05	0.00074
ENSG00000152558	7327.89	0.8325	-0.2645	7.581e-05	0.0007423
ENSG00000198925	613.652	0.7648	-0.3869	7.642e-05	0.0007477
ENSG00000126945	2504.02	1.2079	0.2725	7.672e-05	0.0007501
ENSG00000129810	610.148	1.4077	0.4933	7.726e-05	0.0007548
ENSG00000178295	1440.1	1.4373	0.5233	7.867e-05	0.0007679
ENSG00000231500	10181.5	1.2348	0.3043	7.893e-05	0.0007699
ENSG00000150275	51.8137	0.4708	-1.087	7.927e-05	0.0007726
ENSG00000137710	7515.06	0.8249	-0.2777	7.94e-05	0.0007732
ENSG00000119771	198.001	0.654	-0.6127	8.039e-05	0.0007822
ENSG00000119383	1710.47	0.8219	-0.2829	8.046e-05	0.0007822
ENSG00000064763	309.214	1.3998	0.4852	8.05e-05	0.0007822
ENSG00000111011	2144.12	1.2641	0.3381	8.099e-05	0.0007863
ENSG00000151414	3076.48	1.3411	0.4234	8.122e-05	0.000788
ENSG00000137491	6.8441	0.02441	-5.356	8.123e-05	1
ENSG00000049089	77.7138	0.449	-1.155	8.168e-05	0.0007913
ENSG00000179010	8551.45	0.8487	-0.2367	8.169e-05	0.0007913
ENSG00000197124	315.896	1.4672	0.5531	8.186e-05	0.0007924
ENSG00000158467	881.357	0.8009	-0.3202	8.199e-05	0.000793
ENSG00000154188	75.5959	0.4061	-1.3	8.222e-05	0.0007946
ENSG00000169604	2764.53	1.2007	0.2639	8.251e-05	0.0007968
ENSG00000134901	399.637	1.39	0.4751	8.347e-05	0.0008055
ENSG00000114770	1060.34	1.3296	0.411	8.413e-05	0.000811
ENSG00000070214	1577.37	0.7659	-0.3848	8.417e-05	0.000811
ENSG00000008294	5893.26	1.1914	0.2527	8.446e-05	0.0008131
ENSG00000131873	2022.44	1.2146	0.2805	8.465e-05	0.0008143
ENSG00000174173	597.539	1.2871	0.3641	8.483e-05	0.0008154
ENSG00000101935	1506.82	1.3744	0.4588	8.514e-05	0.0008178
ENSG00000226479	390.705	1.3796	0.4643	8.524e-05	0.0008182
ENSG00000095139	7630.42	0.8479	-0.2381	8.679e-05	0.0008324
ENSG00000002834	6754.24	0.8502	-0.2341	8.73e-05	0.0008366
ENSG00000155760	451.42	0.7244	-0.4652	8.774e-05	0.0008402
ENSG00000130413	334.324	1.3943	0.4796	8.844e-05	0.0008462
ENSG00000179335	929.969	0.7614	-0.3933	8.863e-05	0.0008472
ENSG00000106526	16.0301	0.1687	-2.567	8.867e-05	0.0008472
ENSG00000167767	2704.97	0.7394	-0.4356	8.901e-05	0.0008498
ENSG00000203778	249.995	0.654	-0.6126	8.921e-05	0.000851
ENSG00000151422	960.514	1.2956	0.3736	8.984e-05	0.0008564
ENSG00000156802	3865.36	1.3573	0.4408	8.998e-05	0.0008571
ENSG00000140386	271.072	1.4221	0.508	9.034e-05	0.0008599
ENSG00000080839	1188.56	1.3998	0.4852	9.05e-05	0.0008607
ENSG00000060982	4529.44	0.7991	-0.3236	9.106e-05	0.0008649
ENSG00000197969	1864.38	1.2178	0.2843	9.107e-05	0.0008649
ENSG00000131732	734.178	1.2729	0.3481	9.131e-05	0.0008658
ENSG00000178338	234.836	1.513	0.5974	9.135e-05	0.0008658
ENSG00000138162	309.873	1.681	0.7493	9.137e-05	0.0008658
ENSG00000140450	67.9334	1.9492	0.9629	9.227e-05	0.0008736
ENSG00000084652	3567.34	0.8429	-0.2467	9.27e-05	0.0008771
ENSG00000115421	414.674	1.3578	0.4412	9.288e-05	0.0008781
ENSG00000174165	333.751	0.6918	-0.5317	9.3e-05	0.0008786
ENSG00000115816	1162.46	1.3042	0.3832	9.358e-05	0.000883
ENSG00000146433	2670.6	1.268	0.3425	9.362e-05	0.000883
ENSG00000115687	325.929	1.3894	0.4745	9.369e-05	0.000883
ENSG00000134058	903.464	1.2776	0.3535	9.399e-05	0.0008848
ENSG00000099783	5289.78	1.2834	0.36	9.408e-05	0.0008848
ENSG00000092853	1748.7	1.472	0.5578	9.408e-05	0.0008848
ENSG00000163125	1287.14	1.2284	0.2967	9.423e-05	0.0008855
ENSG00000028528	1693.52	1.2576	0.3307	9.433e-05	0.0008858
ENSG00000175066	671.91	1.2844	0.361	9.461e-05	0.0008878
ENSG00000182534	4272.61	0.8386	-0.254	9.499e-05	0.0008906
ENSG00000169252	140.197	0.5297	-0.9168	9.517e-05	0.0008917
ENSG00000135828	201.503	1.5484	0.6308	9.525e-05	0.0008918
ENSG00000175161	43.2657	0.4182	-1.258	9.553e-05	0.0008937
ENSG00000189077	269.296	0.6642	-0.5902	9.625e-05	0.0008998
ENSG00000126016	1277.6	0.75	-0.415	9.645e-05	0.000901
ENSG00000102710	596.637	1.3177	0.398	9.655e-05	0.0009012
ENSG00000113966	332.827	1.3861	0.471	9.754e-05	0.0009098
ENSG00000186310	156.588	1.6806	0.7489	9.798e-05	0.0009132
ENSG00000269713	1304.51	1.2865	0.3634	9.883e-05	0.0009205
ENSG00000165006	1865.61	0.7962	-0.3287	9.947e-05	0.0009256
ENSG00000188895	2293.49	1.197	0.2594	9.952e-05	0.0009256
ENSG00000123094	2401.03	1.3491	0.432	0.0001003	0.0009317
ENSG00000125266	954.72	0.7688	-0.3794	0.0001005	0.0009332
ENSG00000174842	494.088	1.3956	0.4808	0.0001007	0.0009348
ENSG00000256235	832.523	0.6926	-0.5299	0.0001012	0.0009388
ENSG00000152147	347.402	1.3645	0.4484	0.0001014	0.00094
ENSG00000198087	3119.84	1.2197	0.2865	0.000102	0.0009441
ENSG00000077097	4615.65	1.2459	0.3171	0.000102	0.0009441
ENSG00000093000	2745.77	1.245	0.3161	0.0001024	0.0009468
ENSG00000110717	780.652	0.7706	-0.376	0.0001033	0.0009541
ENSG00000174371	997.36	1.3762	0.4606	0.000104	0.0009598
ENSG00000175602	581.218	0.7568	-0.402	0.0001043	0.0009625
ENSG00000088367	246.503	0.6428	-0.6376	0.0001051	0.0009687
ENSG00000167930	803.129	0.692	-0.5312	0.0001054	0.0009709
ENSG00000172986	302.885	0.6216	-0.6859	0.0001058	0.0009736
ENSG00000196504	4299.04	1.2444	0.3154	0.0001062	0.0009766
ENSG00000133110	7.8881	39.7415	5.3126	0.0001066	1
ENSG00000157152	23.5516	0.2893	-1.789	0.0001067	0.0009811
ENSG00000099899	231.787	0.6441	-0.6347	0.000107	0.0009832
ENSG00000125691	9664.34	1.2571	0.3301	0.0001071	0.0009832
ENSG00000125637	991.242	0.153	-2.708	0.0001075	0.0009855
ENSG00000128512	601.944	0.6703	-0.5771	0.0001075	0.0009855
ENSG00000186017	276.461	1.4538	0.5399	0.0001079	0.0009881
ENSG00000091947	602.563	0.7531	-0.4091	0.0001083	0.000991
ENSG00000150907	283.091	0.6776	-0.5615	0.0001084	0.0009914
ENSG00000117114	831.785	1.2956	0.3736	0.0001095	0.001
ENSG00000173542	1583	1.2994	0.3778	0.0001101	0.001005
ENSG00000198440	275.425	1.4134	0.4991	0.000111	0.001013
ENSG00000145198	18.5496	0.2502	-1.999	0.0001114	0.001016
ENSG00000044090	449.225	0.7106	-0.493	0.0001115	0.001016
ENSG00000083720	1901.94	1.2424	0.3131	0.0001125	0.001024
ENSG00000090661	44.118	0.3544	-1.496	0.0001144	0.00104
ENSG00000197937	920.511	1.2905	0.3679	0.0001144	0.00104
ENSG00000171444	1208.73	0.796	-0.3291	0.0001147	0.001043
ENSG00000110841	3385.83	1.2357	0.3053	0.0001152	0.001046
ENSG00000205268	395.349	1.3697	0.4539	0.0001154	0.001047
ENSG00000204149	96.2205	1.7846	0.8356	0.0001156	0.001048
ENSG00000114315	431.236	1.3742	0.4586	0.0001157	0.001048
ENSG00000165078	98.0615	0.4516	-1.147	0.0001162	0.001052
ENSG00000170469	71.6125	0.5338	-0.9056	0.0001165	0.001053
ENSG00000187257	980.745	1.2448	0.3159	0.000117	0.001058
ENSG00000071539	1507.04	1.3363	0.4182	0.0001171	0.001058
ENSG00000005486	675.76	0.7013	-0.5119	0.0001175	0.001061
ENSG00000173465	354.426	0.7122	-0.4897	0.0001177	0.001062
ENSG00000137266	170.545	0.592	-0.7563	0.0001183	0.001066
ENSG00000055332	5807.11	1.3901	0.4752	0.0001184	0.001066
ENSG00000116251	1118.78	1.2631	0.3369	0.0001187	0.001068
ENSG00000161179	151.357	0.6001	-0.7366	0.0001198	0.001078
ENSG00000179632	594.538	0.7676	-0.3817	0.0001201	0.00108
ENSG00000121406	372.073	1.3724	0.4567	0.0001204	0.001081
ENSG00000111907	42.6729	0.2496	-2.002	0.0001218	0.001093
ENSG00000167941	20.9432	0.2644	-1.919	0.000122	0.001094
ENSG00000145908	847.529	1.2984	0.3767	0.0001221	0.001094
ENSG00000130724	1232.14	0.7679	-0.381	0.0001222	0.001094
ENSG00000169733	319.819	0.6989	-0.5169	0.0001225	0.001096
ENSG00000187091	91.1386	0.5277	-0.9221	0.0001225	0.001096
ENSG00000178385	362.52	0.7208	-0.4724	0.0001227	0.001096
ENSG00000114383	557.049	0.7635	-0.3894	0.0001229	0.001097
ENSG00000167740	282.512	0.6474	-0.6273	0.000123	0.001097
ENSG00000169288	451.425	1.4041	0.4897	0.0001237	0.001103
ENSG00000164199	164.303	0.6534	-0.6139	0.000124	0.001105
ENSG00000134884	3830.64	1.1859	0.246	0.0001243	0.001107
ENSG00000196581	57.5216	2.0936	1.066	0.0001244	0.001107
ENSG00000018510	4700.28	0.7981	-0.3253	0.0001249	0.00111
ENSG00000106351	925.556	0.2164	-2.208	0.0001254	0.001115
ENSG00000165782	451.383	0.7498	-0.4155	0.000126	0.001119
ENSG00000108691	432.885	0.1275	-2.972	0.0001264	0.001121
ENSG00000198736	266.915	0.686	-0.5437	0.0001273	0.001129
ENSG00000108298	10663.4	1.2172	0.2836	0.0001274	0.001129
ENSG00000032219	497.655	1.3119	0.3916	0.0001279	0.001132
ENSG00000137955	2848.04	1.324	0.4049	0.0001279	0.001132
ENSG00000225190	744.926	0.7796	-0.3591	0.0001281	0.001133
ENSG00000176108	252.041	0.686	-0.5438	0.0001288	0.001138
ENSG00000265972	1687.48	1.4194	0.5052	0.0001314	0.001161
ENSG00000095015	903.869	0.6728	-0.5717	0.0001319	0.001164
ENSG00000096060	963.455	1.2593	0.3326	0.000132	0.001164
ENSG00000152689	124.617	1.7804	0.8322	0.0001328	0.00117
ENSG00000164294	4327.03	1.2395	0.3098	0.000133	0.001171
ENSG00000101104	564.608	1.3041	0.383	0.0001336	0.001176
ENSG00000124120	1154.39	1.2214	0.2885	0.0001344	0.001182
ENSG00000129347	933.675	1.2851	0.3619	0.0001349	0.001185
ENSG00000023228	3037.77	0.8439	-0.2448	0.000135	0.001185
ENSG00000106009	490.835	0.7591	-0.3976	0.0001357	0.00119
ENSG00000180346	233.69	1.435	0.5211	0.0001367	0.001198
ENSG00000168702	133.121	0.5766	-0.7943	0.0001367	0.001198
ENSG00000068028	563.784	0.7343	-0.4456	0.0001369	0.001199
ENSG00000121931	421.123	1.3435	0.426	0.0001374	0.001202
ENSG00000174442	1723.12	1.3602	0.4438	0.0001374	0.001202
ENSG00000196284	137.466	1.5758	0.6561	0.0001393	0.001217
ENSG00000197275	142.667	1.6005	0.6785	0.0001396	0.001219
ENSG00000197774	180.327	0.6329	-0.66	0.0001407	0.001228
ENSG00000134853	413.097	0.3137	-1.672	0.0001418	0.001236
ENSG00000197728	3619.46	1.2969	0.3751	0.0001433	0.001248
ENSG00000198804	150356	1.1557	0.2087	0.0001433	0.001248
ENSG00000161813	2525.26	1.2814	0.3577	0.0001442	0.001255
ENSG00000107581	11644.3	1.2207	0.2878	0.0001444	0.001255
ENSG00000137161	780.388	0.7469	-0.4209	0.0001447	0.001258
ENSG00000119655	1282.15	1.2468	0.3183	0.0001452	0.00126
ENSG00000243156	1571.05	0.8306	-0.2678	0.0001465	0.001271
ENSG00000108651	1720.71	1.2232	0.2906	0.0001469	0.001274
ENSG00000152990	1228.51	0.7946	-0.3317	0.0001473	0.001277
ENSG00000132507	2570.53	1.2599	0.3333	0.0001476	0.001279
ENSG00000075785	4355.61	1.1726	0.2297	0.0001485	0.001285
ENSG00000102981	105.096	0.5912	-0.7582	0.00015	0.001297
ENSG00000116406	2098.88	1.2248	0.2926	0.0001513	0.001307
ENSG00000105245	363.666	1.3528	0.436	0.000152	0.001312
ENSG00000100292	401.498	0.6762	-0.5645	0.0001527	0.001318
ENSG00000144369	555.924	0.7336	-0.4469	0.0001531	0.00132
ENSG00000121289	741.548	1.3213	0.4019	0.0001532	0.00132
ENSG00000162729	249.394	0.6141	-0.7035	0.0001535	0.00132
ENSG00000173276	891.725	1.3345	0.4162	0.0001535	0.00132
ENSG00000058262	6392.8	0.8609	-0.2161	0.0001535	0.00132
ENSG00000100629	422.651	1.3934	0.4786	0.0001538	0.001322
ENSG00000100749	712.383	1.303	0.3819	0.000154	0.001322
ENSG00000186575	4976.71	0.8291	-0.2703	0.0001545	0.001326
ENSG00000085063	5281.83	1.2006	0.2638	0.0001569	0.001346
ENSG00000065328	927.5	1.4738	0.5596	0.000157	0.001346
ENSG00000120539	1175.73	1.3145	0.3946	0.0001577	0.001351
ENSG00000159593	1902.23	1.3204	0.401	0.0001578	0.001351
ENSG00000106665	766.448	0.7364	-0.4415	0.0001582	0.001353
ENSG00000197122	315.333	1.4206	0.5065	0.0001611	0.001377
ENSG00000012171	166.82	0.4886	-1.033	0.0001627	0.00139
ENSG00000197157	4662.74	0.8567	-0.2231	0.0001634	0.001395
ENSG00000166128	1227.66	1.2571	0.3301	0.0001651	0.001408
ENSG00000107937	2034.33	1.2388	0.309	0.0001658	0.001413
ENSG00000128272	3655.23	0.7549	-0.4056	0.0001666	0.001419
ENSG00000096872	458.956	1.3384	0.4205	0.0001679	0.001429
ENSG00000130382	1186.65	0.8199	-0.2864	0.0001683	0.001432
ENSG00000173889	2485.77	1.2218	0.289	0.0001685	0.001432
ENSG00000115042	399.082	0.7352	-0.4437	0.0001689	0.001435
ENSG00000160049	1356.75	1.2309	0.2997	0.00017	0.001444
ENSG00000107758	2400.97	0.8404	-0.2508	0.0001704	0.001446
ENSG00000113140	23125.3	0.7626	-0.3909	0.0001716	0.001455
ENSG00000166295	1426.2	0.8248	-0.2779	0.0001739	0.001473
ENSG00000111341	50.9088	2.2838	1.1914	0.000174	0.001473
ENSG00000144821	61.1506	0.5258	-0.9274	0.0001747	0.001478
ENSG00000171824	1509.7	1.307	0.3862	0.0001754	0.001483
ENSG00000085491	3036.12	1.3182	0.3986	0.0001756	0.001484
ENSG00000198521	745.321	1.2999	0.3784	0.0001757	0.001484
ENSG00000174837	98.0922	0.455	-1.136	0.0001775	0.001498
ENSG00000063241	358.774	0.7479	-0.419	0.0001785	0.001505
ENSG00000065615	1518.01	0.8038	-0.3152	0.0001799	0.001516
ENSG00000137776	2722.53	1.2157	0.2818	0.0001805	0.00152
ENSG00000010256	2970.59	0.8285	-0.2714	0.0001809	0.001523
ENSG00000102081	3891.98	1.1991	0.262	0.0001816	0.001527
ENSG00000072110	8771.74	1.186	0.2461	0.000183	0.001538
ENSG00000137642	763.443	0.8012	-0.3197	0.0001837	0.001543
ENSG00000090612	518.876	1.3852	0.4701	0.0001857	0.001559
ENSG00000065357	558.355	1.3127	0.3925	0.0001858	0.001559
ENSG00000177189	1476.36	1.2189	0.2855	0.0001872	0.00157
ENSG00000169860	80.2913	1.7743	0.8273	0.0001874	0.00157
ENSG00000131094	255.105	0.551	-0.8598	0.0001879	0.001573
ENSG00000198945	248.452	1.4376	0.5237	0.0001889	0.00158
ENSG00000138771	665.473	0.7708	-0.3755	0.0001912	0.001598
ENSG00000157741	782.896	1.2627	0.3365	0.0001921	0.001605
ENSG00000136383	54.2193	0.3045	-1.715	0.0001922	0.001605
ENSG00000082898	9503.82	1.2815	0.3578	0.0001926	0.001607
ENSG00000131374	2697.24	0.8444	-0.2439	0.0001928	0.001608
ENSG00000133739	611.599	1.4274	0.5134	0.0001942	0.001619
ENSG00000107262	731.96	0.7773	-0.3635	0.0001948	0.001622
ENSG00000116096	305.29	0.708	-0.4982	0.0001964	0.001635
ENSG00000111860	452.437	1.3068	0.386	0.0001972	0.00164
ENSG00000120694	6300.03	1.2297	0.2983	0.0001974	0.001641
ENSG00000115963	3255.43	0.74	-0.4343	0.0001978	0.001643
ENSG00000144161	313.174	1.4605	0.5465	0.0001982	0.001644
ENSG00000189042	297.762	1.3928	0.478	0.0001983	0.001644
ENSG00000108094	1577.4	1.2434	0.3142	2e-04	0.001657
ENSG00000126883	849.146	1.2698	0.3446	0.0002012	0.001667
ENSG00000109536	566.484	1.3013	0.3799	0.0002024	0.001676
ENSG00000170892	661.027	0.7833	-0.3524	0.0002027	0.001677
ENSG00000149923	1266.66	0.8219	-0.283	0.0002042	0.001688
ENSG00000196159	654.045	0.7716	-0.374	0.0002049	0.001693
ENSG00000112319	1167.06	0.8074	-0.3086	0.0002057	0.001698
ENSG00000070718	484.467	1.3162	0.3963	0.0002073	0.001711
ENSG00000169679	2905.97	1.4196	0.5055	0.0002077	0.001712
ENSG00000126934	1925.37	0.8095	-0.3049	0.0002078	0.001712
ENSG00000148337	1542.71	0.8282	-0.272	0.0002146	0.001767
ENSG00000101138	1311.53	1.2106	0.2757	0.0002152	0.001771
ENSG00000222009	309.181	0.6262	-0.6753	0.000216	0.001776
ENSG00000197956	9178.41	0.7175	-0.4789	0.0002164	0.001779
ENSG00000144395	256.491	1.4181	0.5039	0.0002168	0.001781
ENSG00000117450	8272.47	0.8539	-0.2279	0.000217	0.001782
ENSG00000205730	593.607	1.2924	0.3701	0.0002173	0.001782
ENSG00000189144	62.5587	1.906	0.9305	0.0002173	0.001782
ENSG00000185624	13300.4	0.8403	-0.251	0.0002176	0.001783
ENSG00000183137	969.919	1.3371	0.4191	0.0002178	0.001783
ENSG00000185760	635.576	1.498	0.583	0.0002187	0.00179
ENSG00000170471	2309.73	1.2017	0.2651	0.0002192	0.001792
ENSG00000141526	1275.26	0.8029	-0.3168	0.0002196	0.001795
ENSG00000148341	748.506	0.7862	-0.3471	0.0002203	0.001799
ENSG00000105568	3014.1	0.8345	-0.2611	0.000221	0.001804
ENSG00000164985	5689.38	1.1955	0.2576	0.0002229	0.001817
ENSG00000176170	460.095	1.7747	0.8276	0.000223	0.001817
ENSG00000197386	2844.55	0.8431	-0.2461	0.0002239	0.001824
ENSG00000172159	220.23	0.6756	-0.5657	0.0002241	0.001824
ENSG00000151012	3643.68	0.7237	-0.4665	0.0002242	0.001824
ENSG00000184402	635.349	1.3616	0.4453	0.0002252	0.00183
ENSG00000184009	77479.2	0.8206	-0.2853	0.0002253	0.00183
ENSG00000151320	101.353	0.5737	-0.8017	0.0002255	0.001831
ENSG00000174720	573.059	1.3837	0.4685	0.0002262	0.001835
ENSG00000116786	1137.44	0.809	-0.3058	0.0002263	0.001835
ENSG00000130332	980.568	1.332	0.4136	0.0002266	0.001836
ENSG00000196704	1660.36	0.8237	-0.2799	0.000227	0.001838
ENSG00000244754	1599.17	1.1945	0.2564	0.0002282	0.001846
ENSG00000104067	2983.72	1.1715	0.2283	0.0002298	0.001858
ENSG00000220205	430.009	0.7615	-0.3932	0.0002305	0.001863
ENSG00000149043	18.524	0.3017	-1.729	0.0002327	0.001879
ENSG00000125520	725.832	0.7363	-0.4417	0.0002333	0.001883
ENSG00000183696	1770.64	0.8059	-0.3113	0.000234	0.001887
ENSG00000158373	90.4474	0.5454	-0.8745	0.0002348	0.001893
ENSG00000149084	1256.81	1.2103	0.2754	0.0002388	0.001924
ENSG00000168994	622.345	0.7388	-0.4367	0.00024	0.001932
ENSG00000129474	1881.66	0.6951	-0.5246	0.0002401	0.001932
ENSG00000178381	303.816	0.702	-0.5104	0.0002428	0.001952
ENSG00000204560	1263.34	0.8262	-0.2754	0.0002429	0.001952
ENSG00000156469	320.744	1.3962	0.4815	0.0002436	0.001956
ENSG00000159069	569.592	0.7676	-0.3815	0.000246	0.001974
ENSG00000186501	567.429	0.7637	-0.3889	0.0002474	0.001984
ENSG00000185869	184.864	1.6463	0.7192	0.0002489	0.001995
ENSG00000109113	1818.9	0.8282	-0.272	0.000249	0.001995
ENSG00000172243	179.858	0.1345	-2.894	0.0002504	0.002004
ENSG00000196455	775.183	1.2882	0.3653	0.0002505	0.002004
ENSG00000085999	497.075	1.2924	0.3701	0.0002509	0.002006
ENSG00000162825	123.96	1.6219	0.6977	0.0002514	0.002008
ENSG00000131389	1362.96	0.8	-0.3218	0.0002515	0.002008
ENSG00000284946	156.384	1.6151	0.6916	0.000255	0.002035
ENSG00000113360	1883.94	1.2268	0.2948	0.0002554	0.002037
ENSG00000159202	4714.51	0.8411	-0.2497	0.0002563	0.002042
ENSG00000133640	47.693	2.3442	1.2291	0.0002566	0.002042
ENSG00000109339	110.699	0.52	-0.9433	0.0002566	0.002042
ENSG00000147601	980.511	1.3133	0.3932	0.000257	0.002044
ENSG00000116791	1912.22	1.2235	0.2911	0.0002573	0.002045
ENSG00000169554	783.294	1.2869	0.3639	0.000258	0.002049
ENSG00000165046	58.1851	1.9666	0.9757	0.0002586	0.002053
ENSG00000122644	1427.91	0.816	-0.2933	0.000259	0.002055
ENSG00000133302	693.388	1.3134	0.3933	0.0002608	0.002068
ENSG00000203965	213.634	1.4269	0.5129	0.0002614	0.002072
ENSG00000171827	212.167	1.4494	0.5355	0.0002627	0.002081
ENSG00000143320	78.2819	0.5599	-0.8369	0.0002655	0.002101
ENSG00000172244	349.584	1.3602	0.4438	0.0002662	0.002104
ENSG00000177600	2354.52	1.2035	0.2672	0.0002662	0.002104
ENSG00000153790	176.461	0.6653	-0.588	0.0002664	0.002104
ENSG00000184432	3982.94	0.8408	-0.2501	0.0002667	0.002105
ENSG00000170515	1995.84	1.2951	0.373	0.0002672	0.002108
ENSG00000197530	216.535	0.6304	-0.6658	0.000268	0.002113
ENSG00000010310	39.5132	0.3446	-1.537	0.0002689	0.002119
ENSG00000184254	91.9277	1.8347	0.8755	0.0002708	0.002132
ENSG00000134909	915.098	0.7682	-0.3804	0.0002727	0.002146
ENSG00000161551	236.375	1.4636	0.5495	0.0002735	0.002151
ENSG00000167969	303.814	0.6957	-0.5235	0.0002739	0.002153
ENSG00000100479	312.088	1.3775	0.462	0.0002749	0.00216
ENSG00000105701	2231.46	0.7419	-0.4307	0.000276	0.002167
ENSG00000149311	2374.79	1.1904	0.2515	0.0002766	0.00217
ENSG00000081087	4683.76	0.829	-0.2706	0.000277	0.002172
ENSG00000134262	272.387	1.3835	0.4683	0.0002787	0.002184
ENSG00000140598	813.602	1.2358	0.3055	0.0002792	0.002186
ENSG00000153140	806.195	1.274	0.3494	0.0002797	0.002189
ENSG00000116205	374.497	1.3509	0.4339	0.0002815	0.002201
ENSG00000130818	772.624	1.2744	0.3498	0.0002822	0.002206
ENSG00000175745	1966.83	0.6437	-0.6355	0.0002829	0.002209
ENSG00000131378	228.982	1.4344	0.5205	0.000283	0.002209
ENSG00000101938	1159.2	1.288	0.3652	0.0002831	0.002209
ENSG00000140259	1366.34	1.2359	0.3056	0.0002833	0.002209
ENSG00000204227	707.812	0.7621	-0.392	0.0002836	0.002209
ENSG00000271605	112.08	0.6102	-0.7126	0.000284	0.002211
ENSG00000198517	279.973	0.7015	-0.5116	0.0002842	0.002212
ENSG00000136450	3123.6	1.348	0.4308	0.0002846	0.002213
ENSG00000104853	3340.09	0.8525	-0.2303	0.0002854	0.002218
ENSG00000165288	1482.79	1.2659	0.3402	0.0002857	0.002218
ENSG00000115041	117.32	0.5076	-0.9781	0.0002858	0.002218
ENSG00000166881	2531.9	1.4164	0.5022	0.0002879	0.002233
ENSG00000080608	1692.96	1.289	0.3663	0.0002929	0.002271
ENSG00000143947	5620.74	1.2782	0.3541	0.0002942	0.002279
ENSG00000166012	2705.71	1.387	0.472	0.0002959	0.002291
ENSG00000165732	7912.35	1.2537	0.3261	0.0002987	0.002311
ENSG00000105270	342.893	0.6105	-0.7119	0.0002989	0.002312
ENSG00000138675	940.401	2.1463	1.1018	0.0002999	0.002318
ENSG00000110090	2182.05	1.3079	0.3873	0.0003008	0.002324
ENSG00000171105	190.021	1.5609	0.6423	0.0003017	0.002329
ENSG00000109762	545.761	1.2942	0.3721	0.0003031	0.002338
ENSG00000101413	1040.55	1.2391	0.3093	0.0003033	0.002338
ENSG00000008988	7250.7	1.207	0.2714	0.0003046	0.002347
ENSG00000168610	4329	0.7695	-0.378	0.0003057	0.002354
ENSG00000103494	560.952	1.2892	0.3665	0.0003068	0.002361
ENSG00000125841	714.443	0.73	-0.454	0.0003076	0.002366
ENSG00000115353	22.3225	0.331	-1.595	0.0003087	0.002373
ENSG00000188419	2042.99	1.1842	0.2439	0.0003109	0.002389
ENSG00000153993	517.842	1.4211	0.507	0.0003125	0.002399
ENSG00000074855	375.824	0.7198	-0.4744	0.0003129	0.002401
ENSG00000132003	162.156	0.5549	-0.8498	0.0003147	0.002413
ENSG00000221983	5589.33	1.2503	0.3223	0.000315	0.002414
ENSG00000101343	671.411	1.2535	0.326	0.0003153	0.002414
ENSG00000138668	6980.02	1.2311	0.2999	0.0003172	0.002428
ENSG00000146278	465.11	0.665	-0.5885	0.0003187	0.002437
ENSG00000189060	4521.19	1.4911	0.5763	0.0003189	0.002438
ENSG00000111181	10.355	0.03151	-4.988	0.0003199	0.002444
ENSG00000115520	1203.82	0.8279	-0.2725	0.0003204	0.002446
ENSG00000249115	363.984	1.3372	0.4192	0.0003215	0.002453
ENSG00000128274	131.765	0.6416	-0.6403	0.0003224	0.002456
ENSG00000129515	2391.63	1.2237	0.2913	0.0003225	0.002456
ENSG00000205339	10998.7	1.3019	0.3807	0.0003226	0.002456
ENSG00000155561	3836.82	1.2257	0.2936	0.0003227	0.002456
ENSG00000188846	9606.9	1.2622	0.336	0.0003231	0.002458
ENSG00000099860	714.024	0.7422	-0.4302	0.0003254	0.002474
ENSG00000177169	373.333	0.6857	-0.5444	0.0003256	0.002474
ENSG00000169689	740.636	0.7842	-0.3507	0.0003263	0.002478
ENSG00000144677	884.484	1.2574	0.3304	0.0003275	0.002486
ENSG00000135631	1125.53	0.7914	-0.3375	0.0003286	0.002491
ENSG00000007968	308.445	0.7228	-0.4684	0.0003287	0.002491
ENSG00000105520	611.557	0.7721	-0.3732	0.0003305	0.002503
ENSG00000160213	663.225	1.2712	0.3462	0.0003312	0.002507
ENSG00000166908	1503.78	0.8253	-0.2771	0.000333	0.002517
ENSG00000165502	1530.94	1.2055	0.2697	0.000333	0.002517
ENSG00000177885	4275.77	0.8502	-0.2341	0.0003331	0.002517
ENSG00000090621	2425.5	1.3479	0.4308	0.0003333	0.002517
ENSG00000136807	615.999	0.7723	-0.3727	0.0003343	0.002523
ENSG00000173275	430.56	1.3014	0.3801	0.0003349	0.002525
ENSG00000137312	5048.21	0.8502	-0.2341	0.0003349	0.002525
ENSG00000172915	261.658	0.6647	-0.5893	0.0003352	0.002525
ENSG00000100997	781.593	0.8063	-0.3106	0.0003379	0.002545
ENSG00000105793	926.446	1.3004	0.379	0.0003391	0.002552
ENSG00000185950	934.986	0.8051	-0.3127	0.0003396	0.002554
ENSG00000084207	1825.46	0.8263	-0.2753	0.0003409	0.002562
ENSG00000154222	833.865	0.7646	-0.3872	0.0003437	0.002582
ENSG00000264522	1341.75	1.2095	0.2744	0.0003451	0.002591
ENSG00000139174	420.24	0.657	-0.6061	0.0003458	0.002595
ENSG00000047932	2613.87	1.1886	0.2493	0.0003463	0.002597
ENSG00000139970	236.474	0.6991	-0.5164	0.0003465	0.002597
ENSG00000160445	481.502	0.7326	-0.4489	0.0003476	0.002604
ENSG00000135632	618.321	0.7916	-0.3372	0.0003479	0.002604
ENSG00000129680	1667.37	1.2958	0.3739	0.0003481	0.002604
ENSG00000183808	624.032	1.2617	0.3354	0.0003483	0.002604
ENSG00000171401	7.3816	0.0875	-3.515	0.0003486	1
ENSG00000123908	1444.14	1.3208	0.4014	0.0003494	0.002608
ENSG00000197977	129.676	1.6407	0.7143	0.0003494	0.002608
ENSG00000130592	17.3645	0.2497	-2.002	0.0003495	0.002608
ENSG00000101361	2308.57	1.3031	0.382	0.000352	0.002624
ENSG00000139218	2708.83	1.1887	0.2494	0.0003521	0.002624
ENSG00000177058	695.817	1.2592	0.3325	0.000355	0.002644
ENSG00000141295	189.047	0.6653	-0.5879	0.0003551	0.002644
ENSG00000159086	945.468	1.291	0.3684	0.0003553	0.002644
ENSG00000145632	11647.1	0.8	-0.322	0.0003586	0.002667
ENSG00000008324	436.554	1.2993	0.3777	0.0003591	0.002669
ENSG00000166452	767.912	0.7766	-0.3648	0.0003598	0.002673
ENSG00000214530	135.668	0.5655	-0.8223	0.0003605	0.002676
ENSG00000092470	1126.66	1.2501	0.322	0.0003622	0.002688
ENSG00000183580	804.656	0.796	-0.3291	0.0003629	0.002689
ENSG00000117758	1331.61	0.8331	-0.2635	0.0003629	0.002689
ENSG00000167700	61.8276	0.4279	-1.225	0.0003632	0.00269
ENSG00000047936	73.4546	1.9803	0.9857	0.000364	0.002694
ENSG00000146707	166.706	0.6756	-0.5659	0.0003644	0.002696
ENSG00000142856	797.284	1.3781	0.4627	0.0003653	0.002701
ENSG00000178996	1298.33	0.7923	-0.3359	0.0003656	0.002702
ENSG00000196712	1143.73	1.216	0.2821	0.0003681	0.002718
ENSG00000182504	1097.32	1.3518	0.4349	0.0003687	0.002721
ENSG00000182117	1391.07	1.2148	0.2808	0.0003707	0.002734
ENSG00000186174	1288.3	0.8066	-0.3101	0.0003728	0.002748
ENSG00000153201	4141.93	1.232	0.301	0.0003739	0.002755
ENSG00000057657	341.183	0.6262	-0.6754	0.000376	0.002768
ENSG00000066279	5469.48	1.8433	0.8823	0.0003786	0.002786
ENSG00000162734	7452.14	0.8715	-0.1984	0.00038	0.002795
ENSG00000172830	267.179	0.6602	-0.599	0.0003806	0.002798
ENSG00000060642	211.484	0.6973	-0.5201	0.0003811	0.002798
ENSG00000124383	889.289	1.3356	0.4175	0.0003812	0.002798
ENSG00000213694	473.009	0.7349	-0.4444	0.0003819	0.002802
ENSG00000112514	1545.4	0.8376	-0.2557	0.0003851	0.002824
ENSG00000067064	2045.27	0.7985	-0.3246	0.0003858	0.002825
ENSG00000164211	2392.03	0.7178	-0.4783	0.0003858	0.002825
ENSG00000103363	830.704	0.7815	-0.3557	0.0003859	0.002825
ENSG00000101596	3611.95	1.2488	0.3206	0.0003862	0.002825
ENSG00000130590	26.5941	0.3722	-1.426	0.0003881	0.002837
ENSG00000118965	561.19	1.2868	0.3638	0.0003894	0.002845
ENSG00000198146	1263.27	1.2035	0.2672	0.0003906	0.002853
ENSG00000143355	34.0791	2.3997	1.2629	0.0003918	0.002858
ENSG00000178691	3494.5	1.2075	0.272	0.000392	0.002858
ENSG00000164627	55.1465	0.4896	-1.03	0.000392	0.002858
ENSG00000159147	982.621	1.2854	0.3622	0.0003942	0.002872
ENSG00000213445	226.476	0.6612	-0.5969	0.000395	0.002876
ENSG00000165359	634.554	1.2826	0.359	0.0003963	0.002884
ENSG00000147573	15.1061	0.1364	-2.874	0.0003966	0.002884
ENSG00000135476	1037.33	1.2529	0.3252	0.000397	0.002884
ENSG00000175137	742.896	1.2495	0.3214	0.000397	0.002884
ENSG00000138180	4819.05	1.3702	0.4543	0.000402	0.002919
ENSG00000116095	1100.67	0.7909	-0.3385	0.000403	0.002925
ENSG00000143373	500.955	0.7462	-0.4224	0.0004037	0.002928
ENSG00000181904	3013.12	1.2118	0.2771	0.0004043	0.002931
ENSG00000147874	3347.71	1.2686	0.3432	0.0004059	0.00294
ENSG00000181789	3557.91	0.8542	-0.2274	0.000406	0.00294
ENSG00000162636	1485.47	1.2201	0.287	0.0004073	0.002947
ENSG00000188042	2974.83	0.7585	-0.3988	0.0004092	0.002959
ENSG00000089327	1043.14	1.393	0.4782	0.0004096	0.00296
ENSG00000063176	170.853	0.681	-0.5542	0.0004099	0.002961
ENSG00000181666	568.645	1.279	0.355	0.0004116	0.002969
ENSG00000121680	178.071	0.6727	-0.572	0.0004117	0.002969
ENSG00000134748	1474.68	1.2085	0.2732	0.0004117	0.002969
ENSG00000132429	320.021	0.713	-0.4879	0.0004151	0.002991
ENSG00000164850	114.365	0.5544	-0.8511	0.0004176	0.003008
ENSG00000085662	9821.44	0.1899	-2.396	0.000419	0.003016
ENSG00000235162	1652.29	1.3724	0.4567	0.0004201	0.00302
ENSG00000117174	1351.42	1.2034	0.2671	0.0004202	0.00302
ENSG00000120526	1227.99	1.2547	0.3274	0.0004203	0.00302
ENSG00000112081	8332.71	1.242	0.3126	0.0004205	0.00302
ENSG00000105655	29.7942	0.379	-1.4	0.0004224	0.003031
ENSG00000177963	1618.56	0.8356	-0.2591	0.0004225	0.003031
ENSG00000117500	3903.83	1.1968	0.2592	0.0004255	0.003051
ENSG00000177200	2683.76	1.1701	0.2266	0.0004277	0.003065
ENSG00000138346	1020.74	1.3244	0.4053	0.0004284	0.003068
ENSG00000136243	657.959	1.2951	0.373	0.0004315	0.003088
ENSG00000151322	41.3941	0.4132	-1.275	0.0004321	0.003091
ENSG00000162231	1724.16	1.1952	0.2573	0.0004326	0.003093
ENSG00000197016	418.934	1.3388	0.421	0.0004351	0.003109
ENSG00000213066	586.898	1.3377	0.4197	0.0004354	0.003109
ENSG00000152492	5166.49	0.8571	-0.2225	0.0004377	0.003124
ENSG00000137500	1078.23	0.8232	-0.2807	0.0004379	0.003124
ENSG00000175582	4288.65	0.865	-0.2092	0.0004391	0.00313
ENSG00000196323	1478.63	0.8286	-0.2713	0.000444	0.003163
ENSG00000141905	3441.19	0.8342	-0.2615	0.0004447	0.003167
ENSG00000100599	284.876	0.7178	-0.4783	0.0004469	0.003181
ENSG00000183963	1461.83	1.4264	0.5124	0.0004474	0.003182
ENSG00000143933	11637.6	1.3268	0.408	0.0004496	0.003196
ENSG00000051180	430.579	1.3991	0.4845	0.0004517	0.00321
ENSG00000196466	132.044	1.5191	0.6033	0.0004528	0.003215
ENSG00000136280	845.235	0.8112	-0.3018	0.0004549	0.003229
ENSG00000107518	271.62	0.6314	-0.6633	0.0004554	0.00323
ENSG00000089280	6506.85	1.1599	0.214	0.0004558	0.00323
ENSG00000134897	352.599	1.3707	0.455	0.0004559	0.00323
ENSG00000132313	907.429	1.2368	0.3066	0.0004566	0.003233
ENSG00000177954	2669.52	1.1951	0.2571	0.0004588	0.003247
ENSG00000107897	1391.59	1.238	0.308	0.0004604	0.003257
ENSG00000143179	568.046	1.3031	0.382	0.0004614	0.00326
ENSG00000213339	358.343	1.3346	0.4165	0.0004614	0.00326
ENSG00000102007	1423.21	1.4536	0.5396	0.0004624	0.003265
ENSG00000048649	2141.47	1.202	0.2655	0.000463	0.003267
ENSG00000019549	510.537	1.36	0.4436	0.0004696	0.003312
ENSG00000150093	20621.4	1.1804	0.2393	0.0004722	0.003328
ENSG00000104131	2312.78	1.2361	0.3058	0.0004747	0.003344
ENSG00000064102	892.619	1.2726	0.3478	0.0004769	0.003358
ENSG00000130997	18.9299	0.2344	-2.093	0.0004788	0.003369
ENSG00000170633	881.01	1.2255	0.2933	0.0004796	0.003373
ENSG00000197261	492.452	1.3294	0.4108	0.0004803	0.003376
ENSG00000109220	566.954	0.7389	-0.4366	0.0004824	0.003389
ENSG00000188610	685.457	1.3988	0.4842	0.0004834	0.003394
ENSG00000156531	4503.21	1.18	0.2388	0.0004848	0.003402
ENSG00000160712	104.543	1.7221	0.7841	0.0004894	0.003433
ENSG00000033867	3542.89	1.2436	0.3145	0.0004902	0.003436
ENSG00000196263	221.501	1.4064	0.492	0.0004906	0.003436
ENSG00000104081	38.252	0.4395	-1.186	0.0004907	0.003436
ENSG00000137720	172.163	0.6821	-0.5519	0.0004939	0.003456
ENSG00000034510	16870.9	1.1862	0.2463	0.0004941	0.003456
ENSG00000185947	285.484	1.4281	0.5141	0.0004969	0.003474
ENSG00000181896	348.115	1.3282	0.4095	0.0004983	0.00348
ENSG00000104824	3237.79	1.272	0.3471	0.0004983	0.00348
ENSG00000113578	202.922	1.4877	0.5731	0.0005038	0.003516
ENSG00000127483	7931.52	1.2085	0.2732	0.0005044	0.003518
ENSG00000196517	332.114	0.6191	-0.6917	0.0005049	0.00352
ENSG00000103051	1518.56	0.8389	-0.2535	0.0005063	0.003526
ENSG00000165389	1838.31	1.1787	0.2371	0.0005064	0.003526
ENSG00000106701	298.555	1.4108	0.4965	0.0005066	0.003526
ENSG00000161692	971.166	1.2507	0.3228	0.0005074	0.00353
ENSG00000149657	1459.74	1.1953	0.2574	0.0005101	0.003546
ENSG00000100934	4293.47	0.8506	-0.2335	0.0005105	0.003547
ENSG00000011275	1678.36	0.8118	-0.3009	0.0005116	0.003553
ENSG00000153922	2198.78	1.2646	0.3387	0.0005154	0.003577
ENSG00000119138	485.714	0.7231	-0.4676	0.0005162	0.003581
ENSG00000075426	3038.96	0.7069	-0.5005	0.0005166	0.003581
ENSG00000178999	1153.06	1.369	0.4531	0.0005174	0.003585
ENSG00000188501	141.017	0.6328	-0.6601	0.0005178	0.003586
ENSG00000197608	545.464	1.2648	0.3389	0.0005204	0.003602
ENSG00000196456	51.9239	0.3737	-1.42	0.0005219	0.00361
ENSG00000006282	458.745	0.7345	-0.4451	0.0005277	0.003648
ENSG00000127922	1735.7	1.2151	0.2811	0.0005302	0.003663
ENSG00000160007	3780.84	0.8233	-0.2804	0.0005317	0.003672
ENSG00000153207	2898.96	1.2523	0.3246	0.0005349	0.003692
ENSG00000176444	604.708	1.2738	0.3491	0.0005369	0.003704
ENSG00000058668	3363.71	1.1593	0.2132	0.0005377	0.003707
ENSG00000162591	1303.01	1.473	0.5587	0.0005382	0.003709
ENSG00000186767	1124.57	1.2567	0.3296	0.0005444	0.003749
ENSG00000186862	30.2762	0.3967	-1.334	0.0005446	0.003749
ENSG00000154975	15.9217	0.2828	-1.822	0.0005453	0.003752
ENSG00000173020	1025.19	0.8029	-0.3167	0.0005476	0.003765
ENSG00000108813	7.0862	0.0963	-3.376	0.0005504	1
ENSG00000268916	7.8175	0.1113	-3.167	0.0005556	1
ENSG00000204348	179.605	0.6891	-0.5372	0.0005558	0.003819
ENSG00000234444	716.135	1.2943	0.3721	0.0005561	0.003819
ENSG00000078674	2788.9	1.2697	0.3445	0.0005569	0.003823
ENSG00000125148	3595.33	1.2921	0.3697	0.0005589	0.003835
ENSG00000262576	32.3715	0.3638	-1.459	0.0005627	0.003858
ENSG00000197863	139.52	1.508	0.5927	0.0005637	0.003863
ENSG00000160961	272.439	1.3883	0.4734	0.000565	0.003869
ENSG00000196313	1306.2	0.8016	-0.319	0.0005651	0.003869
ENSG00000147118	239.431	1.4233	0.5093	0.0005656	0.00387
ENSG00000173540	482.1	0.7873	-0.3449	0.0005693	0.003893
ENSG00000130734	214.059	0.6861	-0.5434	0.0005699	0.003894
ENSG00000068885	663.512	1.2621	0.3358	0.0005701	0.003894
ENSG00000196876	487.71	1.2721	0.3472	0.0005705	0.003895
ENSG00000136238	8927.7	1.1892	0.25	0.0005718	0.003902
ENSG00000269825	350.737	1.4015	0.487	0.0005723	0.003903
ENSG00000174684	424.177	0.703	-0.5085	0.0005732	0.003907
ENSG00000168256	870.694	0.8043	-0.3142	0.0005739	0.00391
ENSG00000256229	444.375	1.2974	0.3757	0.0005759	0.003921
ENSG00000154642	584.83	1.282	0.3584	0.0005776	0.003931
ENSG00000189050	516.53	1.3709	0.4551	0.0005785	0.003932
ENSG00000233927	1390.36	1.2827	0.3592	0.0005785	0.003932
ENSG00000136231	576.421	1.3427	0.4252	0.0005788	0.003932
ENSG00000112029	1779.46	1.3979	0.4833	0.0005798	0.003937
ENSG00000175221	499.161	0.7673	-0.3821	0.0005802	0.003938
ENSG00000096070	977.537	0.8263	-0.2752	0.0005809	0.00394
ENSG00000153574	388.899	1.3014	0.3801	0.0005838	0.003958
ENSG00000181104	7127.05	1.2141	0.2799	0.0005846	0.003961
ENSG00000115008	45.4468	0.4888	-1.033	0.000586	0.003969
ENSG00000118564	2089.93	0.844	-0.2446	0.0005867	0.003971
ENSG00000121579	5651.88	1.2287	0.2972	0.000587	0.003971
ENSG00000221869	57.3858	0.3887	-1.363	0.000592	0.004002
ENSG00000180304	1795.7	0.8448	-0.2433	0.0005922	0.004002
ENSG00000120458	498.171	1.2959	0.3739	0.0005926	0.004003
ENSG00000182899	6056	1.1712	0.228	0.000593	0.004003
ENSG00000113649	2950.61	1.1852	0.2451	0.0005943	0.004008
ENSG00000168556	238.101	1.3908	0.4759	0.0005944	0.004008
ENSG00000171608	322.809	0.6967	-0.5215	0.0005954	0.004011
ENSG00000171703	189.196	0.6429	-0.6374	0.0005957	0.004011
ENSG00000145819	733.966	0.7923	-0.3358	0.0005957	0.004011
ENSG00000138385	1866.61	1.1907	0.2518	0.0005971	0.004018
ENSG00000032444	1402.41	0.7353	-0.4436	0.000598	0.004022
ENSG00000060069	217.509	0.7159	-0.4822	0.0005997	0.004029
ENSG00000179083	648.508	0.7589	-0.398	0.0005997	0.004029
ENSG00000124641	374.635	0.7597	-0.3965	0.0006065	0.004072
ENSG00000174125	136.156	0.6573	-0.6053	0.0006076	0.004077
ENSG00000130649	26.5181	0.3846	-1.379	0.0006083	0.00408
ENSG00000153029	697.58	0.6919	-0.5314	0.0006117	0.004101
ENSG00000172046	1104.84	0.7863	-0.3469	0.0006135	0.00411
ENSG00000134283	1357.48	1.2126	0.2782	0.0006185	0.004142
ENSG00000196739	234.582	1.4202	0.5061	0.0006202	0.004151
ENSG00000102882	475.71	0.7099	-0.4944	0.0006264	0.004189
ENSG00000204172	236.238	1.4592	0.5451	0.0006269	0.004189
ENSG00000121897	388.482	1.2918	0.3694	0.0006269	0.004189
ENSG00000172638	130.204	0.6031	-0.7295	0.0006294	0.004204
ENSG00000175322	229.448	1.4315	0.5175	0.0006306	0.004209
ENSG00000205133	648.183	0.7995	-0.3228	0.0006313	0.004212
ENSG00000198900	2948.56	1.2588	0.332	0.0006349	0.004233
ENSG00000141580	3712.24	0.8577	-0.2215	0.0006351	0.004233
ENSG00000169607	1794.26	1.4027	0.4882	0.0006359	0.004236
ENSG00000197324	2022.13	0.7623	-0.3916	0.0006373	0.004243
ENSG00000170881	930.631	0.8266	-0.2748	0.0006396	0.004254
ENSG00000143344	838.195	0.6564	-0.6073	0.0006397	0.004254
ENSG00000007541	176.918	0.6501	-0.6212	0.0006415	0.004264
ENSG00000105325	1031.84	0.8125	-0.2996	0.0006432	0.004273
ENSG00000087274	4115.04	0.8683	-0.2038	0.0006496	0.004313
ENSG00000110435	1119.79	0.8209	-0.2848	0.0006508	0.004319
ENSG00000139318	445.37	1.6397	0.7135	0.0006523	0.004327
ENSG00000057252	2951.86	1.2754	0.3509	0.0006538	0.004334
ENSG00000170027	11174.2	1.1358	0.1837	0.0006543	0.004336
ENSG00000161013	2451.55	0.8229	-0.2812	0.0006554	0.00434
ENSG00000186812	177.163	1.4421	0.5281	0.0006605	0.004372
ENSG00000084693	430.146	0.7491	-0.4167	0.0006626	0.004383
ENSG00000198826	1979.06	1.4507	0.5367	0.0006629	0.004383
ENSG00000167291	975.917	0.7523	-0.4107	0.0006638	0.004387
ENSG00000182963	1887.67	1.2876	0.3647	0.0006642	0.004387
ENSG00000179091	718.197	0.8023	-0.3179	0.0006645	0.004387
ENSG00000156931	1656.01	0.8378	-0.2554	0.0006652	0.004389
ENSG00000101473	213.036	0.6979	-0.519	0.0006677	0.004404
ENSG00000162769	507.878	1.3265	0.4077	0.0006706	0.00442
ENSG00000179222	2014.08	0.7623	-0.3916	0.000671	0.004421
ENSG00000159873	847.301	1.2287	0.2971	0.0006714	0.004421
ENSG00000265763	50.8391	0.3798	-1.397	0.0006732	0.004428
ENSG00000196214	386.015	1.3014	0.3801	0.0006736	0.004428
ENSG00000141959	947.708	0.8144	-0.2961	0.0006736	0.004428
ENSG00000145526	44.0947	0.4339	-1.205	0.0006743	0.00443
ENSG00000114738	1175.6	1.332	0.4136	0.000676	0.004439
ENSG00000166272	1712.62	0.8232	-0.2807	0.0006776	0.004445
ENSG00000256269	541.453	0.7954	-0.3302	0.0006776	0.004445
ENSG00000013306	1875.33	0.8502	-0.2342	0.0006778	0.004445
ENSG00000172757	10100.9	0.8441	-0.2445	0.0006785	0.004447
ENSG00000164045	825.837	1.32	0.4005	0.0006791	0.004448
ENSG00000143256	729.114	1.2792	0.3553	0.0006827	0.00447
ENSG00000100225	1645.82	0.8272	-0.2736	0.0006858	0.004488
ENSG00000180855	120.283	1.5511	0.6333	0.0006867	0.004491
ENSG00000109475	2294.94	1.1833	0.2428	0.0006929	0.004529
ENSG00000110921	297.155	0.7197	-0.4745	0.000701	0.004578
ENSG00000143387	182.147	1.4575	0.5435	0.0007011	0.004578
ENSG00000241973	1549.72	0.8288	-0.271	0.0007069	0.004614
ENSG00000176953	925.698	1.2269	0.295	0.0007073	0.004614
ENSG00000104529	585.278	1.2715	0.3465	0.0007095	0.004626
ENSG00000132334	100.589	1.6884	0.7556	0.0007134	0.004649
ENSG00000105373	983.465	0.8164	-0.2926	0.000714	0.00465
ENSG00000198417	54.9822	0.5081	-0.9767	0.0007153	0.004656
ENSG00000196482	45.6993	0.4923	-1.022	0.0007169	0.004664
ENSG00000153044	1082.21	1.2869	0.3639	0.0007177	0.004667
ENSG00000132688	2269.84	0.7891	-0.3417	0.0007183	0.004668
ENSG00000171291	285.079	1.3454	0.428	0.0007249	0.004709
ENSG00000163507	1899.29	1.4296	0.5156	0.0007252	0.004709
ENSG00000130559	1097.32	0.8143	-0.2963	0.0007304	0.00474
ENSG00000167508	295.314	0.6926	-0.5299	0.0007368	0.004779
ENSG00000157181	1058.74	1.2942	0.372	0.0007467	0.004841
ENSG00000126070	1238.63	1.2218	0.289	0.0007495	0.004856
ENSG00000131899	716.538	0.7955	-0.3301	0.0007508	0.004862
ENSG00000165282	661.723	0.791	-0.3383	0.0007511	0.004862
ENSG00000013619	386.33	1.5251	0.6089	0.0007656	0.004951
ENSG00000123810	36.1607	2.3404	1.2268	0.0007657	0.004951
ENSG00000010017	1581.87	0.8411	-0.2496	0.00077	0.004977
ENSG00000075618	3911.81	0.844	-0.2447	0.0007707	0.004978
ENSG00000176597	579.58	1.2608	0.3343	0.0007726	0.004987
ENSG00000116016	2669.74	0.8401	-0.2514	0.0007728	0.004987
ENSG00000168522	755.077	1.2248	0.2926	0.0007734	0.004988
ENSG00000099849	128.402	0.6564	-0.6074	0.0007749	0.004995
ENSG00000185900	1522.42	0.8353	-0.2596	0.0007763	0.005002
ENSG00000151240	866.765	0.7788	-0.3607	0.0007783	0.005012
ENSG00000113838	394.139	1.3151	0.3951	0.0007787	0.005012
ENSG00000114450	2127.37	1.2588	0.3321	0.0007809	0.005024
ENSG00000173786	2546.36	0.8088	-0.3062	0.000782	0.005028
ENSG00000141338	208.592	0.58	-0.7858	0.0007855	0.005048
ENSG00000236287	1189.27	1.2212	0.2883	0.0007862	0.00505
ENSG00000172469	1317.11	1.2115	0.2768	0.0007875	0.005055
ENSG00000185591	2410.32	1.1785	0.2369	0.0007896	0.005066
ENSG00000106603	1905.31	0.8528	-0.2296	0.0007913	0.005075
ENSG00000130725	1808.15	0.8451	-0.2428	0.0007945	0.005092
ENSG00000198464	636.17	1.3264	0.4075	0.0007947	0.005092
ENSG00000136158	398.156	0.7574	-0.4009	0.0008005	0.005126
ENSG00000104047	605.745	1.2524	0.3247	0.000802	0.005133
ENSG00000198768	78.4556	1.7577	0.8137	0.0008095	0.005178
ENSG00000188488	13.1119	0.1184	-3.078	0.000819	0.005236
ENSG00000084774	1517.47	1.2078	0.2724	0.0008246	0.00527
ENSG00000110172	2385.29	1.263	0.3368	0.0008332	0.005322
ENSG00000159921	1971.12	0.8221	-0.2827	0.0008336	0.005322
ENSG00000101773	1906.34	1.2411	0.3117	0.0008345	0.005325
ENSG00000117519	14806.3	0.8725	-0.1968	0.0008358	0.00533
ENSG00000204634	287.371	0.7091	-0.4959	0.0008385	0.005345
ENSG00000143119	15.4606	0.2722	-1.877	0.0008455	0.005387
ENSG00000133030	5054.89	1.2461	0.3175	0.0008462	0.005388
ENSG00000164741	673.63	1.2502	0.3222	0.0008478	0.005396
ENSG00000189403	8615.08	1.3909	0.476	0.000849	0.0054
ENSG00000163104	1674.36	1.2046	0.2686	0.0008493	0.0054
ENSG00000163938	3174.03	1.2798	0.3559	0.0008518	0.005413
ENSG00000113368	3444.39	1.312	0.3918	0.0008524	0.005413
ENSG00000265241	544.958	1.2676	0.3421	0.0008527	0.005413
ENSG00000147202	816.915	1.2467	0.3181	0.0008535	0.005416
ENSG00000109062	951.097	0.8279	-0.2726	0.0008551	0.005424
ENSG00000152422	371.193	1.4214	0.5073	0.0008574	0.005435
ENSG00000102230	174.472	0.694	-0.527	0.0008586	0.00544
ENSG00000132823	858.841	0.8143	-0.2964	0.0008615	0.005456
ENSG00000135778	500.918	0.757	-0.4017	0.00087	0.005507
ENSG00000151917	142.388	0.6325	-0.6609	0.0008732	0.005524
ENSG00000104313	14.6326	3.4838	1.8007	0.0008759	0.005538
ENSG00000147010	1340.37	0.8134	-0.298	0.0008772	0.005544
ENSG00000185122	562.335	0.7744	-0.3688	0.000878	0.005546
ENSG00000213967	85.0285	1.829	0.8711	0.0008795	0.005553
ENSG00000109084	1437.37	1.2629	0.3368	0.0008852	0.005586
ENSG00000126787	2941.29	1.3972	0.4825	0.0008865	0.005592
[truncated: 14,823 more rows]
